# Supplementary material for: An injectable liposome-anchored teriparatide incorporated gallic acid-grafted gelatin hydrogel for osteoarthritis treatment
Source: Nat Commun. 2023 May 31;14:3159. doi: 10.1038/s41467-023-38597-0 (PMC10232438; doi:10.1038/s41467-023-38597-0)
Supplement: Supplementary file 4 — Source data [file 41467_2023_38597_MOESM4_ESM.zip]

Archive with 7 entries (6 files):
- Dataset 3 Source Data file Fig.6q.pdf
- __MACOSX/
- __MACOSX/._Dataset 3 Source Data file Fig.6q.pdf
- Dataset 1 Source Data.xlsx
- __MACOSX/._Dataset 1 Source Data.xlsx
- Dataset 2 Source Data file Fig.5m.pdf
- __MACOSX/._Dataset 2 Source Data file Fig.5m.pdf
