# Supplementary material for: An injectable liposome-anchored teriparatide incorporated gallic acid-grafted gelatin hydrogel for osteoarthritis treatment
Source: Nat Commun. 2023 May 31;14:3159. doi: 10.1038/s41467-023-38597-0 (PMC10232438; doi:10.1038/s41467-023-38597-0)
Supplement: Supplementary file 4 — Source data [file 41467_2023_38597_MOESM4_ESM.zip › Dataset 1 Source Data.xlsx]

## Sheet: Fig.2
Fig.2 b				Fig.2 c		p-value		Fig.2 e-top							Fig.2 e-bottom							Fig.2h					Fig.2i
X axis	Lipo@PTH(1-34)	Liposome		Lipo@PTH(1-34)	Liposome	0.0002		Gelation time (s)							rheology							FTIR					XPS
0.4	0	0		16.8	-12.6			GGA			GLP				GGA			GLP				GGA		GLP			GGA		GLP
0.463	0	0		11.2	-12.8			Time(s)	Shear modulus (elastic component)(Pa)	Shear modulus (viscous component)(Pa)	Time(s)	Shear modulus (elastic component)(Pa)	Shear modulus (viscous component)(Pa)		Frequency(Hz)	Shear modulus (elastic component)(Pa)	Shear modulus (viscous component)(Pa)	Frequency(Hz)	Shear modulus (elastic component)(Pa)	Shear modulus (viscous component)(Pa)		X	Y	X	Y		Binding Energy (E)	Counts / s	Binding Energy (E)	Counts / s
0.536	0	0		11.3	-12.5			5	0.01754	0.0912	5	0.01364	0.1037		50	20440	3750	50	26210	2820		399.675	0.6	399.675	0.3		149.78	442.911	150.18	588.009
0.621	0	0						10	0.01725	0.0968	9.999	0.01206	0.099		39.72	13880	2027	39.72	13720	1993		400.157	0.61455	400.157	0.32887		149.68	421.437	150.08	592.967
0.719	0	0						15	0.02035	0.1033	15	0.01216	0.07785		31.55	10020	741.9	31.55	8761	600.8		400.639	0.61307	400.639	0.31776		149.58	413.713	149.98	577.103
0.833	0	0						20	0.02352	0.11	20	0.01195	0.08047		25.06	8824	450.2	25.06	7599	310.2		401.121	0.61086	401.121	0.30768		149.48	397.034	149.88	548.391
0.965	0	0						25	0.02597	0.1265	25	0.01371	0.08552		19.91	8351	281.9	19.91	7158	174.1		401.603	0.60863	401.603	0.2998		149.38	466.681	149.78	545.326
1.12	0	0						30	0.02998	0.1394	30	0.01406	0.08626		15.81	8095	153.6	15.81	6982	161.7		402.085	0.60695	402.085	0.29471		149.28	430.486	149.68	552.462
1.29	0	0						35	0.03302	0.1457	35	0.01347	0.08899		12.56	8032	118.6	12.56	6935	120.2		402.567	0.60627	402.567	0.29256		149.18	420.056	149.58	576.214
1.5	0	0						40	0.03601	0.1654	40	0.01377	0.08777		9.976	7997	112.8	9.976	6904	113.6		403.05	0.60677	403.05	0.29317		149.08	448.927	149.48	573.723
1.74	0	0						45	0.03845	0.1847	45	0.01575	0.0907		7.924	7973	109.3	7.924	6881	108.6		403.532	0.60838	403.532	0.29595		148.98	456.017	149.38	556.844
2.01	0	0						50	0.04256	0.1956	50	0.01669	0.09592		6.295	7944	108.9	6.295	6870	106.5		404.014	0.61081	404.014	0.29996		148.88	432.538	149.28	553.61
2.33	0	0						55	0.0462	0.2135	55	0.0175	0.10461		5	7918	108	5	6853	105.4		404.496	0.61358	404.496	0.30418		148.78	391.995	149.18	561.131
2.7	0	0						60	0.0506	0.2339	60	0.01983	0.1123		3.972	7894	106.8	3.972	6836	104.1		404.978	0.61623	404.978	0.3077		148.68	339.039	149.08	555.776
3.12	0	0						65	0.05643	0.2556	65	0.02591	0.1281		3.155	7873	105.8	3.155	6814	106.3		405.46	0.61837	405.46	0.3099		148.58	403.05	148.98	527.354
3.62	0	0						70	0.07591	0.26	70	0.03029	0.1364		2.506	7849	107.5	2.506	6802	105.8		405.942	0.61978	405.942	0.31049		148.48	399.443	148.88	542.362
4.19	0	0						75	0.08586	0.271	75	0.03679	0.1407		1.991	7815	111.5	1.991	6790	105.2		406.424	0.62031	406.424	0.3095		148.38	399.923	148.78	583.495
4.85	0	0						80	0.09741	0.2872	80	0.03886	0.1464		1.581	7783	108.9	1.581	6768	95.51		406.906	0.62	406.906	0.30729		148.28	396.079	148.68	581.42
5.61	0	0						85	0.1148	0.3066	85	0.04335	0.14869		1.256	7762	114.7	1.256	6769	102.9		407.389	0.61905	407.389	0.30452		148.18	405.311	148.58	570.362
6.5	0	0						90	0.1741	0.3249	90	0.04852	0.1625		0.9976	7737	116.1	0.9976	6756	104.5		407.871	0.61782	407.871	0.30209		148.08	402.034	148.48	562.867
7.53	0	0						95	0.1997	0.3248	95	0.0537	0.1607		0.7924	7711	116	0.7924	6729	106.4		408.353	0.61674	408.353	0.30084		147.98	354.794	148.38	549.971
8.72	0	0						100	0.2117	0.3706	100	0.05544	0.1575		0.6295	7680	127.3	0.6295	6719	113.6		408.835	0.61612	408.835	0.30131		147.88	381.169	148.28	531.204
10.1	0	0						105	0.2167	0.3571	105	0.05772	0.1793		0.5	7679	122.8	0.5	6715	114.8		409.317	0.61609	409.317	0.30369		147.78	366.541	148.18	527.137
11.7	0	0						110	0.2407	0.4305	110	0.07058	0.203		0.3972	7672	103.7	0.3972	6715	102.4		409.799	0.61658	409.799	0.30779		147.68	375.3	148.08	538.861
13.5	0	0						115	0.3374	0.4726	115	0.0967	0.2219		0.3155	7579	135	0.3155	6695	111.4		410.281	0.61738	410.281	0.31314		147.58	352.132	147.98	550.634
15.7	0	0						120	0.404	0.5325	120	0.1178	0.2461		0.2506	7548	162.6	0.2506	6660	118.2		410.764	0.61817	410.764	0.31893		147.48	356.871	147.88	565.086
18.2	0	0						125	0.4682	0.5999	125	0.1229	0.2355		0.1991	7519	190.5	0.1991	6651	124.5		411.246	0.61865	411.246	0.32421		147.38	328.433	147.78	573.711
21	0	0						130	0.5487	0.6279	130	0.1391	0.2418		0.1581	7571	202.1	0.1581	6644	97.87		411.728	0.6187	411.728	0.32811		147.28	351.104	147.68	575.827
24.4	0.302	0						135	0.5774	0.6473	135	0.1659	0.2692		0.1256	7854	225.2	0.1256	7158	85		412.21	0.61838	412.21	0.33004		147.18	360.15	147.58	569.935
28.2	0.659	0						140	0.7317	0.7773	140	0.2047	0.2928		0.1	7091	184.5	0.1	6500	72.6		412.692	0.6179	412.692	0.32986		147.08	360.798	147.48	558.892
32.7	0.884	0						145	0.8485	0.8033	145	0.2302	0.3306									413.174	0.61754	413.174	0.3278		146.98	326.922	147.38	554.376
37.8	0.971	0						150	1	0.8714	150	0.3212	0.3416									413.656	0.61752	413.656	0.32432		146.88	354.471	147.28	540.513
43.8	1.03	0						155	1.181	0.9534	155	0.3265	0.3686									414.138	0.61798	414.138	0.32007		146.78	372.038	147.18	556.093
50.7	1.19	0.0266						160	1.388	1.064	160	0.4338	0.3859									414.62	0.61888	414.62	0.31572		146.68	385.23	147.08	568.902
58.8	1.53	0.422						165	1.597	1.129	165	0.5009	0.4235									415.103	0.62009	415.103	0.31194		146.58	375.004	146.98	563.213
68.1	2.04	1.21						170	1.881	1.231	170	0.5121	0.4558									415.585	0.62138	415.585	0.30924		146.48	339.848	146.88	541.619
78.8	2.7	2.31						175	2.185	1.296	175	0.6295	0.4802									416.067	0.62256	416.067	0.30783		146.38	350.847	146.78	541.26
91.3	3.43	3.59						180	2.532	1.391	180	0.6442	0.5135									416.549	0.62345	416.549	0.30771		146.28	392.876	146.68	546.287
106	4.18	4.9						185	3.016	1.487	185	0.8234	0.5577									417.031	0.62395	417.031	0.30866		146.18	353.907	146.58	554.278
122	4.9	6.09						190	3.428	1.571	190	0.9212	0.6048									417.513	0.62407	417.513	0.31037		146.08	354.224	146.48	554.489
142	5.55	7.04						195	3.971	1.637	195	1.089	0.6404									417.995	0.62389	417.995	0.3125		145.98	352.465	146.38	543.008
164	6.12	7.68						200	4.556	1.7	200	1.201	0.7497									418.477	0.62362	418.477	0.31469		145.88	390.867	146.28	543.243
190	6.57	7.98						205	5.242	1.89	205	1.423	0.8335									418.959	0.62355	418.959	0.3167		145.78	395.594	146.18	547.671
220	6.87	7.95						210	6.017	1.969	210	1.613	0.9052				GLP					419.442	0.62392	419.442	0.31836		145.68	363.588	146.08	565.859
255	7.02	7.65						215	6.858	1.966	215	1.857	1.006									419.924	0.62483	419.924	0.31964		145.58	355.128	145.98	557.627
295	6.97	7.12						220	7.805	2.036	220	2.133	1.094									420.406	0.62619	420.406	0.32055		145.48	356.6	145.88	544.028
342	6.74	6.43						225	8.827	2.073	225	2.429	1.189									420.888	0.62777	420.888	0.32112		145.38	339.303	145.78	533.572
396	6.31	5.66						230	9.943	2.133	230	2.831	1.282									421.37	0.62929	421.37	0.32131		145.28	366.877	145.68	547.579
459	5.71	4.86						235	11.18	2.171	235	3.247	1.4									421.852	0.63047	421.852	0.32109		145.18	364.289	145.58	569.239
531	4.97	4.07						240	12.5	2.196	240	3.731	1.53									422.334	0.63114	422.334	0.32045		145.08	345.989	145.48	549.204
615	4.14	3.33						245	13.93	2.239	245	4.266	1.592									422.816	0.63123	422.816	0.31947		144.98	348.085	145.38	537.03
712	3.28	2.67						250	15.46	2.259	250	4.849	1.7564									423.298	0.63084	423.298	0.31834		144.88	329.068	145.28	556.075
825	2.43	2.1						255	17.09	2.274	255	5.503	1.903									423.781	0.63018	423.781	0.3173		144.78	302.594	145.18	559.593
955	1.67	1.62						260	18.84	2.323	260	6.286	1.922									424.263	0.62948	424.263	0.31656		144.68	345.585	145.08	563.659
1110	1.03	1.23						265	20.73	2.314	265	7.135	2.007									424.745	0.62889	424.745	0.31622		144.58	321.897	144.98	558.777
1280	0.538	0.927						270	22.71	2.367	270	8.082	2.088									425.227	0.62847	425.227	0.31624		144.48	358.779	144.88	549.885
1480	0.216	0.693						275	24.77	2.379	275	9.114	2.153									425.709	0.62815	425.709	0.3165		144.38	355.563	144.78	529.795
1720	0.0496	0.522						280	26.94	2.377	280	10.25	2.217									426.191	0.62783	426.191	0.31679		144.28	400.39	144.68	528.087
1990	0	0.401						285	29.22	2.423	285	11.49	2.274									426.673	0.62743	426.673	0.31691		144.18	372.362	144.58	537.504
2300	0	0.319						290	31.63	2.444	290	12.83	2.298									427.155	0.62693	427.155	0.31676		144.08	376.198	144.48	543.732
2670	0	0.264						295	34.13	2.435	295	14.27	2.354									427.637	0.6264	427.637	0.31631		143.98	355.056	144.38	533.24
3090	0	0.229						300	36.72	2.499	300	15.82	2.381									428.12	0.62595	428.12	0.31565		143.88	351.875	144.28	536.613
3580	0	0.205						305	39.43	2.475	305	17.49	2.401									428.602	0.62568	428.602	0.31488		143.78	345.594	144.18	539.902
4150	0	0.185						310	42.25	2.504	310	19.27	2.451									429.084	0.62563	429.084	0.31415		143.68	389.197	144.08	548.793
4800	0	0.166						315	45.17	2.558	315	21.18	2.439									429.566	0.62577	429.566	0.31357		143.58	362.061	143.98	549.635
5560	0	0.143						320	48.19	2.51	320	23.19	2.487									430.048	0.62601	430.048	0.3132		143.48	338.062	143.88	523.838
6440	0	0						325	51.31	2.565	325	25.32	2.508									430.53	0.62628	430.53	0.31309		143.38	359.236	143.78	525.527
7460	0	0						330	54.54	2.589	330	27.53	2.48									431.012	0.62649	431.012	0.31323		143.28	339.129	143.68	545.279
8630	0	0						335	57.85	2.554	335	29.87	2.538									431.495	0.62665	431.495	0.31357		143.18	355.805	143.58	552.885
								340	61.28	2.632	340	32.3	2.517									431.977	0.62675	431.977	0.31404		143.08	347.471	143.48	551.269
								345	64.81	2.62	345	34.84	2.506									432.459	0.62683	432.459	0.31458		142.98	359.376	143.38	549.87
								350	68.45	2.613	350	37.49	2.569									432.941	0.62691	432.941	0.31509		142.88	353.268	143.28	533.822
								355	72.19	2.718	355	40.25	2.514									433.423	0.62694	433.423	0.3155		142.78	333.089	143.18	535.142
								360	76.02	2.635	360	43.12	2.541									433.905	0.62691	433.905	0.31575		142.68	341.735	143.08	533.57
								365	79.92	2.694	365	46.09	2.573									434.387	0.62675	434.387	0.31577		142.58	365.178	142.98	544.169
								370	83.94	2.756	370	49.14	2.52									434.869	0.62646	434.869	0.31555		142.48	344.651	142.88	565.97
								375	88.02	2.69	375	52.32	2.566									435.351	0.62603	435.351	0.31507		142.38	348.928	142.78	551.341
								380	92.23	2.775	380	55.61	2.58									435.834	0.62548	435.834	0.31434		142.28	354.193	142.68	540.084
								385	96.5	2.792	385	58.98	2.54									436.316	0.62483	436.316	0.31341		142.18	344.812	142.58	530.828
								390	100.9	2.767	390	62.46	2.627									436.798	0.6241	436.798	0.31232		142.08	373.799	142.48	528.24
								395	105.4	2.87	395	66.01	2.57									437.28	0.62331	437.28	0.3112		141.98	357.044	142.38	553.821
								400	109.9	2.813	400	69.67	2.604									437.762	0.6225	437.762	0.31018		141.88	359.757	142.28	550.306
								405	114.5	2.848	405	73.41	2.657									438.244	0.62174	438.244	0.3094		141.78	380.846	142.18	566.264
								410	119.2	2.944	410	77.25	2.582									438.726	0.62114	438.726	0.30899		141.68	397.421	142.08	572.099
								415	124	2.841	415	81.2	2.631									439.208	0.62079	439.208	0.309		141.58	357.168	141.98	557.277
								420	128.8	2.914	420	85.23	2.672									439.69	0.62074	439.69	0.30939		141.48	344.837	141.88	537.491
								425	133.7	2.947	425	89.36	2.626									440.173	0.621	440.173	0.31003		141.38	339.43	141.78	524.144
								430	138.8	2.911	430	93.58	2.711									440.655	0.62149	440.655	0.31074		141.28	363.274	141.68	521.88
								435	143.9	3.018	435	97.88	2.674									441.137	0.62209	441.137	0.31132		141.18	366.296	141.58	525.674
								440	149.1	2.989	440	102.2	2.664									441.619	0.62268	441.619	0.31164		141.08	332.454	141.48	544.959
								445	154.4	2.954	445	106.7	2.766									442.101	0.62317	442.101	0.31165		140.98	337.269	141.38	535.426
								450	159.7	3.137	450	111.2	2.649									442.583	0.62353	442.583	0.31142		140.88	347.865	141.28	539.89
								455	165	2.975	455	115.8	2.738									443.065	0.62381	443.065	0.3111		140.78	382.324	141.18	537.946
								460	170.5	3.058	460	120.5	2.808									443.547	0.62411	443.547	0.31089		140.68	339.638	141.08	541.402
								465	176	3.131	465	125.3	2.73									444.029	0.62447	444.029	0.31091		140.58	381.965	140.98	534.649
								470	181.6	3.065	470	130.2	2.806									444.512	0.62492	444.512	0.31121		140.48	399.951	140.88	535.279
								475	187.2	3.105	475	135	2.804									444.994	0.62538	444.994	0.31173		140.38	371.617	140.78	539.401
								480	192.9	3.137	480	140	2.769									445.476	0.62575	445.476	0.31236		140.28	320.937	140.68	550.689
								485	198.6	3.091	485	145	2.881									445.958	0.6259	445.958	0.31294		140.18	342.348	140.58	558.535
								490	204.4	3.22	490	150.1	2.752									446.44	0.62578	446.44	0.31332		140.08	360.857	140.48	544.44
								495	210.3	3.109	495	155.3	2.818									446.922	0.62539	446.922	0.31342		139.98	332.593	140.38	534.678
								500	216.3	3.163	500	160.5	2.927									447.404	0.62481	447.404	0.3132		139.88	351.989	140.28	547.372
																						447.886	0.62415	447.886	0.31269		139.78	371.772	140.18	541.283
																						448.369	0.6235	448.369	0.31193		139.68	353.355	140.08	542.518
																						448.851	0.62295	448.851	0.31099		139.58	395.367	139.98	544.191
																						449.333	0.62249	449.333	0.30996		139.48	360.578	139.88	529.697
																						449.815	0.62213	449.815	0.30893		139.38	346.428	139.78	532.248
																						450.297	0.62183	450.297	0.30801		139.28	343.242	139.68	523.672
																						450.779	0.62158	450.779	0.30731		139.18	350.426	139.58	527.941
																						451.261	0.62137	451.261	0.3069		139.08	327.509	139.48	531.622
																						451.743	0.62121	451.743	0.3068		138.98	343.163	139.38	535.446
																						452.226	0.62111	452.226	0.30698		138.88	334.367	139.28	552.36
																						452.708	0.62106	452.708	0.30733		138.78	356.363	139.18	565.76
																						453.19	0.62106	453.19	0.30774		138.68	341.048	139.08	561.365
																						453.672	0.62108	453.672	0.30806		138.58	366.292	138.98	554.619
																						454.154	0.62108	454.154	0.30819		138.48	416.971	138.88	542.6
																						454.636	0.62107	454.636	0.30812		138.38	395.392	138.78	550.551
																						455.118	0.62104	455.118	0.30785		138.28	354.787	138.68	529.062
																						455.6	0.62097	455.6	0.30745		138.18	358.834	138.58	531.107
																						456.082	0.62088	456.082	0.307		138.08	344.238	138.48	555.39
																						456.565	0.62074	456.565	0.30655		137.98	360.617	138.38	564.264
																						457.047	0.62053	457.047	0.30617		137.88	374.576	138.28	578.027
																						457.529	0.62026	457.529	0.30586		137.78	347.336	138.18	557.455
																						458.011	0.61993	458.011	0.30562		137.68	319.662	138.08	555.595
																						458.493	0.61956	458.493	0.30543		137.58	353.659	137.98	534.943
																						458.975	0.6192	458.975	0.30527		137.48	354.455	137.88	536.163
																						459.457	0.6189	459.457	0.30512		137.38	343.538	137.78	562.897
																						459.939	0.61867	459.939	0.30497		137.28	355.901	137.68	564.41
																						460.421	0.61854	460.421	0.30483		137.18	357.7	137.58	568.159
																						460.904	0.61852	460.904	0.30472		137.08	350.848	137.48	549.843
																						461.386	0.61858	461.386	0.30464		136.98	353.502	137.38	546.618
																						461.868	0.61874	461.868	0.30461		136.88	379.821	137.28	540.582
																						462.35	0.61897	462.35	0.30463		136.78	373.756	137.18	543.992
																						462.832	0.61923	462.832	0.3047		136.68	387.564	137.08	552.551
																						463.314	0.61949	463.314	0.30481		136.58	353.021	136.98	552.581
																						463.796	0.6197	463.796	0.30493		136.48	367.652	136.88	549.107
																						464.278	0.6198	464.278	0.30502		136.38	338.012	136.78	557.446
																						464.76	0.61976	464.76	0.30505		136.28	369.039	136.68	560.635
																						465.243	0.61957	465.243	0.30499		136.18	357.514	136.58	527.012
																						465.725	0.61924	465.725	0.30485		136.08	364.307	136.48	535.233
																						466.207	0.61884	466.207	0.30463		135.98	352.795	136.38	553.146
																						466.689	0.61844	466.689	0.30438		135.88	378.537	136.28	555.721
																						467.171	0.61811	467.171	0.30415		135.78	376.252	136.18	566.245
																						467.653	0.6179	467.653	0.30397		135.68	397.97	136.08	561.651
																						468.135	0.61785	468.135	0.30389		135.58	401.45	135.98	565.028
																						468.618	0.61794	468.618	0.3039		135.48	371.922	135.88	567.494
																						469.1	0.61814	469.1	0.30399		135.38	347.241	135.78	567.661
																						469.582	0.61841	469.582	0.30412		135.28	395.488	135.68	580.124
																						470.064	0.6187	470.064	0.30425		135.18	359.583	135.58	581.804
																						470.546	0.61897	470.546	0.30433		135.08	370.295	135.48	567.966
																						471.028	0.61918	471.028	0.30437		134.98	374.502	135.38	591.499
																						471.51	0.61931	471.51	0.30436		134.88	382.609	135.28	584.779
																						471.992	0.61933	471.992	0.30434		134.78	362.319	135.18	576.769
																						472.474	0.61926	472.474	0.30434		134.68	386.604	135.08	592.949
																						472.957	0.61913	472.957	0.30441		134.58	362.664	134.98	597.595
																						473.439	0.61899	473.439	0.30457		134.48	384.79	134.88	610.231
																						473.921	0.61891	473.921	0.30481		134.38	381.211	134.78	636.128
																						474.403	0.6189	474.403	0.30511		134.28	383.069	134.68	624.903
																						474.885	0.61899	474.885	0.30544		134.18	370.908	134.58	628.15
																						475.367	0.61912	475.367	0.30576		134.08	386.934	134.48	651.534
																						475.849	0.61926	475.849	0.30604		133.98	363.559	134.38	656.899
																						476.331	0.61933	476.331	0.30623		133.88	354.492	134.28	670.382
																						476.813	0.61928	476.813	0.30632		133.78	376.255	134.18	680.379
																						477.296	0.61911	477.296	0.30628		133.68	393	134.08	706.11
																						477.778	0.61882	477.778	0.30612		133.58	370.66	133.98	716.257
																						478.26	0.61846	478.26	0.30584		133.48	366.31	133.88	699.78
																						478.742	0.61808	478.742	0.30545		133.38	371.499	133.78	691.139
																						479.224	0.6177	479.224	0.30498		133.28	378.072	133.68	714.64
																						479.706	0.61736	479.706	0.30446		133.18	405.653	133.58	750.539
																						480.188	0.61706	480.188	0.30395		133.08	374.672	133.48	752.971
																						480.67	0.61681	480.67	0.30349		132.98	369.177	133.38	758.639
																						481.152	0.61662	481.152	0.30312		132.88	391.002	133.28	783.586
																						481.635	0.6165	481.635	0.30286		132.78	396.115	133.18	779.451
																						482.117	0.61645	482.117	0.30271		132.68	384.38	133.08	763.808
																						482.599	0.61647	482.599	0.30262		132.58	373.893	132.98	742.316
																						483.081	0.61653	483.081	0.30257		132.48	398.864	132.88	717.838
																						483.563	0.61662	483.563	0.30249		132.38	394.814	132.78	719.708
																						484.045	0.61669	484.045	0.30234		132.28	377.839	132.68	730.149
																						484.527	0.6167	484.527	0.30213		132.18	401.425	132.58	690.808
																						485.009	0.61664	485.009	0.30185		132.08	397.35	132.48	666.528
																						485.491	0.61651	485.491	0.30153		131.98	314.105	132.38	649.282
																						485.974	0.61634	485.974	0.30122		131.88	323.535	132.28	646.729
																						486.456	0.61613	486.456	0.30093		131.78	332.249	132.18	622.811
																						486.938	0.6159	486.938	0.30069		131.68	385.822	132.08	603.57
																						487.42	0.61565	487.42	0.30048		131.58	333.273	131.98	590.914
																						487.902	0.61537	487.902	0.30029		131.48	379.142	131.88	581.364
																						488.384	0.61505	488.384	0.30011		131.38	371.322	131.78	564.258
																						488.866	0.61472	488.866	0.2999		131.28	363.927	131.68	564.15
																						489.349	0.6144	489.349	0.29967		131.18	343.027	131.58	555.803
																						489.831	0.61414	489.831	0.29941		131.08	343.093	131.48	531.566
																						490.313	0.61397	490.313	0.29914		130.98	351.189	131.38	535.628
																						490.795	0.61394	490.795	0.2989		130.88	357.083	131.28	550.179
																						491.277	0.61402	491.277	0.2987		130.78	366.514	131.18	551.723
																						491.759	0.61419	491.759	0.29856		130.68	364.402	131.08	568.105
																						492.241	0.61439	492.241	0.2985		130.58	374.881	130.98	557.932
																						492.723	0.61459	492.723	0.29851		130.48	360.076	130.88	531.871
																						493.205	0.61472	493.205	0.29856		130.38	331.982	130.78	533.729
																						493.688	0.61478	493.688	0.29863		130.28	323.955	130.68	529.889
																						494.17	0.61476	494.17	0.29869		130.18	365.559	130.58	539.766
																						494.652	0.61468	494.652	0.29871		130.08	361.077	130.48	536.568
																						495.134	0.61455	495.134	0.29869		129.98	359.939	130.38	542.044
																						495.616	0.61439	495.616	0.29864		129.88	365.183	130.28	521.96
																						496.098	0.61423	496.098	0.29859		129.78	389.412	130.18	526.237
																						496.58	0.61408	496.58	0.29856		129.68	381.148	130.08	569.615
																						497.062	0.61395	497.062	0.29858		129.58	339.161	129.98	563.051
																						497.545	0.61386	497.545	0.29864		129.48	393.784	129.88	562.752
																						498.027	0.61382	498.027	0.29873		129.38	412.324	129.78	555.797
																						498.509	0.61381	498.509	0.29882		129.28	374.012	129.68	562.082
																						498.991	0.61382	498.991	0.29888		129.18	384.157	129.58	545.572
																						499.473	0.61382	499.473	0.29886		129.08	357.814	129.48	546.693
																						499.955	0.61379	499.955	0.29874		128.98	353.019	129.38	561.716
																						500.437	0.61369	500.437	0.29851		128.88	366.378	129.28	543.588
																						500.919	0.61353	500.919	0.29821		128.78	396.298	129.18	544.601
																						501.401	0.61331	501.401	0.29786		128.68	348.277	129.08	533.208
																						501.884	0.61304	501.884	0.29752		128.58	365.384	128.98	525.404
																						502.366	0.61277	502.366	0.29722		128.48	335.6	128.88	526.597
																						502.848	0.61252	502.848	0.297		128.38	373.071	128.78	533.932
																						503.33	0.6123	503.33	0.29686		128.28	412.865	128.68	545.039
																						503.812	0.61212	503.812	0.29678		128.18	382.386	128.58	556.277
																						504.294	0.61198	504.294	0.29673		128.08	389.223	128.48	559.554
																						504.776	0.61186	504.776	0.29669		127.98	366.819	128.38	540.288
																						505.258	0.61176	505.258	0.29662		127.88	346.476	128.28	553.414
																						505.74	0.61166	505.74	0.29652		127.78	373.322	128.18	561.331
																						506.223	0.61156	506.223	0.29639		127.68	397.161	128.08	540.638
																						506.705	0.61145	506.705	0.29627		127.58	332.088	127.98	540.094
																						507.187	0.61135	507.187	0.29618		127.48	368.374	127.88	560.293
																						507.669	0.61124	507.669	0.29616		127.38	375.087	127.78	556.493
																						508.151	0.61114	508.151	0.29621		127.28	403.386	127.68	584.605
																						508.633	0.61104	508.633	0.2963		127.18	401.956	127.58	587.168
																						509.115	0.61094	509.115	0.29642		127.08	398.05	127.48	570.106
																						509.597	0.61083	509.597	0.2965		126.98	396.043	127.38	551.548
																						510.079	0.61071	510.079	0.29653		126.88	370.23	127.28	547.632
																						510.562	0.61059	510.562	0.29646		126.78	380.637	127.18	538.354
																						511.044	0.61048	511.044	0.29631		126.68	363.082	127.08	544.463
																						511.526	0.61037	511.526	0.2961		126.58	380.268	126.98	544.274
																						512.008	0.61029	512.008	0.29586		126.48	355.114	126.88	535.109
																						512.49	0.61022	512.49	0.29563		126.38	420.405	126.78	550.489
																						512.972	0.61018	512.972	0.29545		126.28	395.892	126.68	565.338
																						513.454	0.61016	513.454	0.29534		126.18	416.482	126.58	548.531
																						513.936	0.61013	513.936	0.29531		126.08	429.57	126.48	554.978
																						514.419	0.61009	514.419	0.29535		125.98	410.976	126.38	554.062
																						514.901	0.61001	514.901	0.29544		125.88	376.296	126.28	540.46
																						515.383	0.60989	515.383	0.29556		125.78	347.815	126.18	532.248
																						515.865	0.60972	515.865	0.29567		125.68	379.737	126.08	546.922
																						516.347	0.60951	516.347	0.29574		125.58	394.01	125.98	560.836
																						516.829	0.60927	516.829	0.29575		125.48	345.36	125.88	560.017
																						517.311	0.60903	517.311	0.2957		125.38	385.94	125.78	559.642
																						517.793	0.60882	517.793	0.29557		125.28	361.035	125.68	558.591
																						518.275	0.60865	518.275	0.29539		125.18	341.942	125.58	557.715
																						518.758	0.60854	518.758	0.29518		125.08	398.281	125.48	551.295
																						519.24	0.60848	519.24	0.29497		124.98	432.08	125.38	555.282
																						519.722	0.60845	519.722	0.29476		124.88	381.842	125.28	550.057
																						520.204	0.60845	520.204	0.29456		124.78	419.993	125.18	559.03
																						520.686	0.60843	520.686	0.29437		124.68	388.491	125.08	556.287
																						521.168	0.60839	521.168	0.29417		124.58	382.794	124.98	532.639
																						521.65	0.60832	521.65	0.29397		124.48	386.119	124.88	531.56
																						522.132	0.60823	522.132	0.29377		124.38	349.104	124.78	537.693
																						522.615	0.60814	522.615	0.2936		124.28	406.411	124.68	530.438
																						523.097	0.60807	523.097	0.29347		124.18	371.497	124.58	537.264
																						523.579	0.60803	523.579	0.29339		124.08	374.742	124.48	550.085
																						524.061	0.60804	524.061	0.29337		123.98	365.475	124.38	545.882
																						524.543	0.60807	524.543	0.29338		123.88	360.16	124.28	554.653
																						525.025	0.60809	525.025	0.29339		123.78	364.517	124.18	566.962
																						525.507	0.60808	525.507	0.29337
																						525.989	0.60801	525.989	0.29329
																						526.471	0.60788	526.471	0.29316
																						526.954	0.60769	526.954	0.293
																						527.436	0.60749	527.436	0.29284
																						527.918	0.6073	527.918	0.29272
																						528.4	0.60715	528.4	0.29264
																						528.882	0.60705	528.882	0.29261
																						529.364	0.60698	529.364	0.29261
																						529.846	0.60694	529.846	0.29262
																						530.328	0.60689	530.328	0.2926
																						530.811	0.60683	530.811	0.29257
																						531.293	0.60677	531.293	0.29253
																						531.775	0.60672	531.775	0.29249
																						532.257	0.60669	532.257	0.29247
																						532.739	0.60672	532.739	0.29249
																						533.221	0.60682	533.221	0.29255
																						533.703	0.60699	533.703	0.29265
																						534.185	0.6072	534.185	0.29276
																						534.668	0.60744	534.668	0.29289
																						535.149	0.60766	535.149	0.29301
																						535.632	0.60783	535.632	0.29311
																						536.114	0.60792	536.114	0.29317
																						536.596	0.60793	536.596	0.29319
																						537.078	0.60786	537.078	0.29317
																						537.56	0.60772	537.56	0.29311
																						538.042	0.60755	538.042	0.29302
																						538.524	0.60738	538.524	0.29292
																						539.006	0.60726	539.006	0.29282
																						539.489	0.60721	539.489	0.29275
																						539.971	0.60724	539.971	0.29271
																						540.453	0.60735	540.453	0.2927
																						540.935	0.60751	540.935	0.29272
																						541.417	0.60769	541.417	0.29276
																						541.899	0.60785	541.899	0.2928
																						542.381	0.60797	542.381	0.29285
																						542.863	0.60803	542.863	0.29288
																						543.346	0.60804	543.346	0.29289
																						543.828	0.60799	543.828	0.29287
																						544.31	0.6079	544.31	0.29282
																						544.792	0.60779	544.792	0.29274
																						545.274	0.60768	545.274	0.29264
																						545.756	0.60759	545.756	0.29253
																						546.238	0.60753	546.238	0.29244
																						546.72	0.60751	546.72	0.29238
																						547.202	0.60753	547.202	0.29238
																						547.685	0.60758	547.685	0.29243
																						548.167	0.60763	548.167	0.29253
																						548.649	0.60765	548.649	0.29266
																						549.131	0.60762	549.131	0.29279
																						549.613	0.60752	549.613	0.29291
																						550.095	0.60737	550.095	0.29298
																						550.577	0.60718	550.577	0.29301
																						551.059	0.60698	551.059	0.29299
																						551.542	0.60682	551.542	0.29293
																						552.024	0.60669	552.024	0.29285
																						552.506	0.60661	552.506	0.29274
																						552.988	0.60657	552.988	0.29264
																						553.47	0.60655	553.47	0.29255
																						553.952	0.60653	553.952	0.29249
																						554.434	0.6065	554.434	0.29248
																						554.916	0.60646	554.916	0.29252
																						555.398	0.60643	555.398	0.2926
																						555.881	0.6064	555.881	0.2927
																						556.363	0.60639	556.363	0.2928
																						556.845	0.60638	556.845	0.29286
																						557.327	0.60638	557.327	0.29288
																						557.809	0.60639	557.809	0.29286
																						558.291	0.6064	558.291	0.29282
																						558.773	0.6064	558.773	0.29276
																						559.255	0.6064	559.255	0.29273
																						559.737	0.6064	559.737	0.29272
																						560.22	0.6064	560.22	0.29274
																						560.702	0.6064	560.702	0.29276
																						561.184	0.60638	561.184	0.29278
																						561.666	0.60635	561.666	0.29279
																						562.148	0.60633	562.148	0.29278
																						562.63	0.60631	562.63	0.29276
																						563.112	0.60633	563.112	0.29276
																						563.595	0.60638	563.595	0.29279
																						564.077	0.60648	564.077	0.29286
																						564.559	0.60661	564.559	0.29297
																						565.041	0.60679	565.041	0.2931
																						565.523	0.60698	565.523	0.29326
																						566.005	0.60718	566.005	0.29342
																						566.487	0.60737	566.487	0.29358
																						566.969	0.60754	566.969	0.29372
																						567.451	0.60768	567.451	0.29386
																						567.933	0.60779	567.933	0.29397
																						568.416	0.60787	568.416	0.29407
																						568.898	0.6079	568.898	0.29414
																						569.38	0.6079	569.38	0.2942
																						569.862	0.60788	569.862	0.29424
																						570.344	0.60785	570.344	0.29429
																						570.826	0.60783	570.826	0.29435
																						571.308	0.60782	571.308	0.29442
																						571.79	0.60783	571.79	0.2945
																						572.273	0.60786	572.273	0.29459
																						572.755	0.6079	572.755	0.29467
																						573.237	0.60796	573.237	0.29475
																						573.719	0.60804	573.719	0.29481
																						574.201	0.60812	574.201	0.29488
																						574.683	0.60821	574.683	0.29495
																						575.165	0.6083	575.165	0.29505
																						575.647	0.60839	575.647	0.29519
																						576.13	0.60845	576.13	0.29535
																						576.612	0.60849	576.612	0.29553
																						577.094	0.60849	577.094	0.29571
																						577.576	0.60847	577.576	0.29587
																						578.058	0.60842	578.058	0.296
																						578.54	0.60838	578.54	0.29611
																						579.022	0.60834	579.022	0.29618
																						579.504	0.60832	579.504	0.29624
																						579.986	0.60832	579.986	0.29629
																						580.468	0.60834	580.468	0.29633
																						580.951	0.60837	580.951	0.29637
																						581.433	0.60841	581.433	0.29639
																						581.915	0.60845	581.915	0.29641
																						582.397	0.6085	582.397	0.2964
																						582.879	0.60855	582.879	0.29638
																						583.361	0.60861	583.361	0.29635
																						583.843	0.60868	583.843	0.29632
																						584.325	0.60874	584.325	0.29631
																						584.808	0.60879	584.808	0.29631
																						585.29	0.60883	585.29	0.29635
																						585.772	0.60886	585.772	0.2964
																						586.254	0.60888	586.254	0.29647
																						586.736	0.60889	586.736	0.29654
																						587.218	0.60889	587.218	0.29658
																						587.7	0.60887	587.7	0.2966
																						588.182	0.60883	588.182	0.29657
																						588.665	0.60877	588.665	0.29651
																						589.147	0.6087	589.147	0.29643
																						589.629	0.60863	589.629	0.29635
																						590.111	0.60856	590.111	0.29629
																						590.593	0.60853	590.593	0.29626
																						591.075	0.60852	591.075	0.29626
																						591.557	0.60856	591.557	0.2963
																						592.039	0.60864	592.039	0.29637
																						592.521	0.60874	592.521	0.29644
																						593.004	0.60886	593.004	0.29652
																						593.486	0.60898	593.486	0.2966
																						593.968	0.60908	593.968	0.29666
																						594.45	0.60916	594.45	0.29671
																						594.932	0.60922	594.932	0.29676
																						595.414	0.60924	595.414	0.2968
																						595.896	0.60924	595.896	0.29685
																						596.378	0.60921	596.378	0.2969
																						596.861	0.60918	596.861	0.29695
																						597.343	0.60915	597.343	0.29701
																						597.825	0.60911	597.825	0.29707
																						598.307	0.60907	598.307	0.29713
																						598.789	0.60902	598.789	0.29718
																						599.271	0.60897	599.271	0.29723
																						599.753	0.6089	599.753	0.29727
																						600.235	0.60884	600.235	0.2973
																						600.717	0.60877	600.717	0.29733
																						601.2	0.60873	601.2	0.29737
																						601.682	0.60872	601.682	0.29743
																						602.164	0.60875	602.164	0.29751
																						602.646	0.60881	602.646	0.2976
																						603.128	0.6089	603.128	0.29771
																						603.61	0.609	603.61	0.29782
																						604.092	0.60909	604.092	0.29792
																						604.574	0.60917	604.574	0.29798
																						605.057	0.60923	605.057	0.29801
																						605.539	0.60926	605.539	0.29799
																						606.021	0.60928	606.021	0.29795
																						606.503	0.60928	606.503	0.29788
																						606.985	0.60927	606.985	0.29782
																						607.467	0.60927	607.467	0.29778
																						607.949	0.60927	607.949	0.29778
																						608.431	0.6093	608.431	0.29782
																						608.913	0.60935	608.913	0.29791
																						609.395	0.60943	609.395	0.29804
																						609.878	0.60952	609.878	0.29818
																						610.36	0.60962	610.36	0.2983
																						610.842	0.60972	610.842	0.29841
																						611.324	0.6098	611.324	0.29848
																						611.806	0.60985	611.806	0.29853
																						612.288	0.60989	612.288	0.29856
																						612.77	0.60991	612.77	0.2986
																						613.252	0.60994	613.252	0.29867
																						613.735	0.60997	613.735	0.29877
																						614.217	0.61002	614.217	0.2989
																						614.699	0.61009	614.699	0.29905
																						615.181	0.61017	615.181	0.29919
																						615.663	0.61026	615.663	0.2993
																						616.145	0.61034	616.145	0.29938
																						616.627	0.61042	616.627	0.29941
																						617.109	0.61049	617.109	0.2994
																						617.592	0.61056	617.592	0.29938
																						618.074	0.61062	618.074	0.29934
																						618.556	0.61068	618.556	0.29932
																						619.038	0.61073	619.038	0.29932
																						619.52	0.61078	619.52	0.29934
																						620.002	0.61081	620.002	0.29937
																						620.484	0.61084	620.484	0.29942
																						620.966	0.61087	620.966	0.29947
																						621.448	0.6109	621.448	0.29952
																						621.931	0.61093	621.931	0.29956
																						622.413	0.61098	622.413	0.2996
																						622.895	0.61103	622.895	0.29963
																						623.377	0.61109	623.377	0.29965
																						623.859	0.61115	623.859	0.29968
																						624.341	0.61122	624.341	0.29971
																						624.823	0.6113	624.823	0.29975
																						625.305	0.61138	625.305	0.29981
																						625.788	0.61147	625.788	0.29991
																						626.27	0.61158	626.27	0.30004
																						626.752	0.61169	626.752	0.30019
																						627.234	0.61179	627.234	0.30036
																						627.716	0.61188	627.716	0.30053
																						628.198	0.61196	628.198	0.3007
																						628.68	0.61201	628.68	0.30085
																						629.162	0.61204	629.162	0.30097
																						629.644	0.61206	629.644	0.30108
																						630.127	0.61208	630.127	0.30117
																						630.609	0.61212	630.609	0.30124
																						631.091	0.61217	631.091	0.30131
																						631.573	0.61226	631.573	0.30138
																						632.055	0.61236	632.055	0.30143
																						632.537	0.61249	632.537	0.30148
																						633.019	0.61262	633.019	0.30152
																						633.501	0.61274	633.501	0.30154
																						633.984	0.61284	633.984	0.30155
																						634.466	0.61292	634.466	0.30155
																						634.948	0.61297	634.948	0.30155
																						635.43	0.613	635.43	0.30154
																						635.912	0.61303	635.912	0.30155
																						636.394	0.61307	636.394	0.30156
																						636.876	0.61311	636.876	0.30158
																						637.358	0.61316	637.358	0.3016
																						637.841	0.6132	637.841	0.30163
																						638.322	0.61323	638.322	0.30165
																						638.805	0.61325	638.805	0.30168
																						639.287	0.61324	639.287	0.30171
																						639.769	0.61323	639.769	0.30175
																						640.251	0.61322	640.251	0.30181
																						640.733	0.61322	640.733	0.30188
																						641.215	0.61324	641.215	0.30195
																						641.697	0.61328	641.697	0.30203
																						642.179	0.61333	642.179	0.3021
																						642.662	0.61339	642.662	0.30216
																						643.144	0.61345	643.144	0.30221
																						643.626	0.61351	643.626	0.30226
																						644.108	0.61357	644.108	0.3023
																						644.59	0.61362	644.59	0.30235
																						645.072	0.61368	645.072	0.30239
																						645.554	0.61374	645.554	0.30243
																						646.036	0.61379	646.036	0.30245
																						646.519	0.61383	646.519	0.30247
																						647.001	0.61386	647.001	0.30247
																						647.483	0.61387	647.483	0.30248
																						647.965	0.61388	647.965	0.30249
																						648.447	0.61388	648.447	0.30251
																						648.929	0.61389	648.929	0.30255
																						649.411	0.61389	649.411	0.3026
																						649.893	0.6139	649.893	0.30264
																						650.375	0.6139	650.375	0.30269
																						650.857	0.61391	650.857	0.30272
																						651.34	0.61392	651.34	0.30275
																						651.822	0.61394	651.822	0.30277
																						652.304	0.61398	652.304	0.30281
																						652.786	0.61404	652.786	0.30286
																						653.268	0.61413	653.268	0.30293
																						653.75	0.61423	653.75	0.30302
																						654.232	0.61434	654.232	0.30312
																						654.715	0.61445	654.715	0.30323
																						655.197	0.61455	655.197	0.30333
																						655.679	0.61464	655.679	0.30341
																						656.161	0.61471	656.161	0.30347
																						656.643	0.61475	656.643	0.30351
																						657.125	0.61478	657.125	0.30352
																						657.607	0.6148	657.607	0.3035
																						658.089	0.6148	658.089	0.30348
																						658.571	0.61481	658.571	0.30344
																						659.054	0.61482	659.054	0.30342
																						659.536	0.61485	659.536	0.30342
																						660.018	0.6149	660.018	0.30346
																						660.5	0.61497	660.5	0.30354
																						660.982	0.61507	660.982	0.30366
																						661.464	0.61518	661.464	0.30381
																						661.946	0.6153	661.946	0.304
																						662.428	0.61542	662.428	0.30421
																						662.91	0.61553	662.91	0.30442
																						663.393	0.61565	663.393	0.30463
																						663.875	0.61575	663.875	0.30482
																						664.357	0.61585	664.357	0.30498
																						664.839	0.61594	664.839	0.30509
																						665.321	0.61603	665.321	0.30515
																						665.803	0.61613	665.803	0.30514
																						666.285	0.61623	666.285	0.30504
																						666.768	0.61634	666.768	0.30486
																						667.25	0.61646	667.25	0.30462
																						667.732	0.61658	667.732	0.30438
																						668.214	0.61667	668.214	0.30422
																						668.696	0.61674	668.696	0.30422
																						669.178	0.61678	669.178	0.30437
																						669.66	0.61681	669.66	0.30461
																						670.142	0.61683	670.142	0.30488
																						670.624	0.61686	670.624	0.30514
																						671.106	0.61689	671.106	0.30537
																						671.589	0.61693	671.589	0.30557
																						672.071	0.61697	672.071	0.30572
																						672.553	0.61702	672.553	0.30585
																						673.035	0.61707	673.035	0.30597
																						673.517	0.61712	673.517	0.30607
																						673.999	0.61718	673.999	0.30619
																						674.481	0.61726	674.481	0.30631
																						674.963	0.61736	674.963	0.30643
																						675.446	0.61748	675.446	0.30656
																						675.928	0.6176	675.928	0.30666
																						676.41	0.61771	676.41	0.30675
																						676.892	0.61781	676.892	0.30681
																						677.374	0.61788	677.374	0.30685
																						677.856	0.61794	677.856	0.30688
																						678.338	0.61798	678.338	0.3069
																						678.82	0.61802	678.82	0.30693
																						679.303	0.61808	679.303	0.30698
																						679.784	0.61816	679.784	0.30705
																						680.267	0.61825	680.267	0.30713
																						680.749	0.61836	680.749	0.30723
																						681.231	0.61848	681.231	0.30734
																						681.713	0.61858	681.713	0.30745
																						682.195	0.61867	682.195	0.30756
																						682.677	0.61875	682.677	0.30766
																						683.159	0.6188	683.159	0.30774
																						683.641	0.61884	683.641	0.30781
																						684.124	0.61888	684.124	0.30787
																						684.606	0.61891	684.606	0.30793
																						685.088	0.61894	685.088	0.30799
																						685.57	0.61899	685.57	0.30807
																						686.052	0.61905	686.052	0.30817
																						686.534	0.61914	686.534	0.30827
																						687.016	0.61924	687.016	0.30839
																						687.498	0.61934	687.498	0.30851
																						687.981	0.61944	687.981	0.30862
																						688.463	0.61953	688.463	0.30872
																						688.945	0.6196	688.945	0.30882
																						689.427	0.61964	689.427	0.30891
																						689.909	0.61967	689.909	0.30899
																						690.391	0.61969	690.391	0.30908
																						690.873	0.61971	690.873	0.30917
																						691.355	0.61973	691.355	0.30925
																						691.837	0.61977	691.837	0.30931
																						692.32	0.6198	692.32	0.30936
																						692.802	0.61984	692.802	0.30939
																						693.284	0.61988	693.284	0.30941
																						693.766	0.6199	693.766	0.30941
																						694.248	0.61992	694.248	0.30942
																						694.73	0.61993	694.73	0.30942
																						695.212	0.61994	695.212	0.30944
																						695.694	0.61993	695.694	0.30945
																						696.177	0.61992	696.177	0.30948
																						696.659	0.61991	696.659	0.30951
																						697.141	0.61989	697.141	0.30954
																						697.623	0.61988	697.623	0.30958
																						698.105	0.61987	698.105	0.30962
																						698.587	0.61988	698.587	0.30967
																						699.069	0.6199	699.069	0.30972
																						699.551	0.61994	699.551	0.30977
																						700.033	0.61998	700.033	0.30982
																						700.516	0.62003	700.516	0.30988
																						700.998	0.62008	700.998	0.30995
																						701.48	0.62014	701.48	0.31003
																						701.962	0.62021	701.962	0.31013
																						702.444	0.62028	702.444	0.31024
																						702.926	0.62037	702.926	0.31037
																						703.408	0.62045	703.408	0.3105
																						703.89	0.62054	703.89	0.31063
																						704.373	0.62063	704.373	0.31076
																						704.855	0.62072	704.855	0.31089
																						705.337	0.62081	705.337	0.31102
																						705.819	0.6209	705.819	0.31115
																						706.301	0.62099	706.301	0.31128
																						706.783	0.62111	706.783	0.31141
																						707.265	0.62123	707.265	0.31155
																						707.747	0.62137	707.747	0.31169
																						708.23	0.62153	708.23	0.31183
																						708.712	0.62169	708.712	0.31198
																						709.194	0.62186	709.194	0.31215
																						709.676	0.62203	709.676	0.31234
																						710.158	0.6222	710.158	0.31254
																						710.64	0.62237	710.64	0.31274
																						711.122	0.62254	711.122	0.31294
																						711.604	0.62269	711.604	0.31313
																						712.086	0.62284	712.086	0.31329
																						712.568	0.62298	712.568	0.31345
																						713.051	0.62312	713.051	0.31359
																						713.533	0.62325	713.533	0.31372
																						714.015	0.62339	714.015	0.31386
																						714.497	0.62354	714.497	0.31401
																						714.979	0.62368	714.979	0.31416
																						715.461	0.62382	715.461	0.31431
																						715.943	0.62395	715.943	0.31445
																						716.425	0.62406	716.425	0.31457
																						716.908	0.62416	716.908	0.31466
																						717.39	0.62424	717.39	0.31473
																						717.872	0.62432	717.872	0.31479
																						718.354	0.62439	718.354	0.31483
																						718.836	0.62446	718.836	0.31487
																						719.318	0.62454	719.318	0.31492
																						719.8	0.62463	719.8	0.31497
																						720.282	0.62473	720.282	0.31505
																						720.764	0.62485	720.764	0.31516
																						721.247	0.62498	721.247	0.3153
																						721.729	0.62513	721.729	0.31546
																						722.211	0.62527	722.211	0.31564
																						722.693	0.6254	722.693	0.31583
																						723.175	0.62551	723.175	0.31603
																						723.657	0.62561	723.657	0.31621
																						724.139	0.6257	724.139	0.31639
																						724.621	0.62578	724.621	0.31656
																						725.104	0.62586	725.104	0.31671
																						725.586	0.62595	725.586	0.31685
																						726.068	0.62604	726.068	0.31697
																						726.55	0.62614	726.55	0.31709
																						727.032	0.62623	727.032	0.31718
																						727.514	0.62631	727.514	0.31727
																						727.996	0.62638	727.996	0.31736
																						728.478	0.62643	728.478	0.31745
																						728.96	0.62647	728.96	0.31754
																						729.443	0.62651	729.443	0.31765
																						729.925	0.62656	729.925	0.31778
																						730.407	0.62661	730.407	0.31791
																						730.889	0.62666	730.889	0.31803
																						731.371	0.62672	731.371	0.31815
																						731.853	0.62679	731.853	0.31825
																						732.335	0.62687	732.335	0.31833
																						732.817	0.62695	732.817	0.31839
																						733.3	0.62703	733.3	0.31843
																						733.782	0.62712	733.782	0.31847
																						734.264	0.62721	734.264	0.31851
																						734.746	0.62729	734.746	0.31855
																						735.228	0.62736	735.228	0.31859
																						735.71	0.62742	735.71	0.31865
																						736.192	0.62748	736.192	0.31872
																						736.674	0.62754	736.674	0.31881
																						737.157	0.6276	737.157	0.31891
																						737.639	0.62767	737.639	0.31901
																						738.121	0.62774	738.121	0.31911
																						738.603	0.62782	738.603	0.31921
																						739.085	0.62789	739.085	0.31931
																						739.567	0.62796	739.567	0.3194
																						740.049	0.62801	740.049	0.31949
																						740.531	0.62805	740.531	0.31957
																						741.013	0.62808	741.013	0.31964
																						741.495	0.6281	741.495	0.31971
																						741.978	0.62812	741.978	0.31977
																						742.46	0.62813	742.46	0.31983
																						742.942	0.62815	742.942	0.31988
																						743.424	0.62817	743.424	0.31993
																						743.906	0.62821	743.906	0.31999
																						744.388	0.62827	744.388	0.32005
																						744.87	0.62834	744.87	0.32013
																						745.352	0.62841	745.352	0.32021
																						745.835	0.62848	745.835	0.32029
																						746.317	0.62854	746.317	0.32037
																						746.799	0.62858	746.799	0.32044
																						747.281	0.62861	747.281	0.3205
																						747.763	0.62863	747.763	0.32056
																						748.245	0.62865	748.245	0.32063
																						748.727	0.62868	748.727	0.3207
																						749.209	0.62871	749.209	0.32078
																						749.692	0.62876	749.692	0.32086
																						750.174	0.6288	750.174	0.32095
																						750.656	0.62885	750.656	0.32103
																						751.138	0.62889	751.138	0.32111
																						751.62	0.62893	751.62	0.32119
																						752.102	0.62898	752.102	0.32126
																						752.584	0.62903	752.584	0.32133
																						753.066	0.62909	753.066	0.3214
																						753.548	0.62916	753.548	0.32145
																						754.03	0.62924	754.03	0.32151
																						754.513	0.62932	754.513	0.32156
																						754.995	0.6294	754.995	0.32161
																						755.477	0.62948	755.477	0.32167
																						755.959	0.62957	755.959	0.32174
																						756.441	0.62965	756.441	0.32181
																						756.923	0.62972	756.923	0.32189
																						757.405	0.62978	757.405	0.32197
																						757.888	0.62983	757.888	0.32204
																						758.37	0.62986	758.37	0.32209
																						758.852	0.62989	758.852	0.32213
																						759.334	0.62991	759.334	0.32217
																						759.816	0.62992	759.816	0.3222
																						760.298	0.62995	760.298	0.32225
																						760.78	0.62997	760.78	0.32231
																						761.262	0.63	761.262	0.32238
																						761.744	0.63004	761.744	0.32245
																						762.227	0.63008	762.227	0.32253
																						762.709	0.63012	762.709	0.32261
																						763.191	0.63017	763.191	0.32269
																						763.673	0.63024	763.673	0.32277
																						764.155	0.6303	764.155	0.32286
																						764.637	0.63038	764.637	0.32295
																						765.119	0.63046	765.119	0.32305
																						765.601	0.63053	765.601	0.32314
																						766.083	0.6306	766.083	0.32323
																						766.566	0.63066	766.566	0.32332
																						767.048	0.63073	767.048	0.32342
																						767.53	0.6308	767.53	0.32351
																						768.012	0.63088	768.012	0.32361
																						768.494	0.63096	768.494	0.32372
																						768.976	0.63105	768.976	0.32382
																						769.458	0.63114	769.458	0.32392
																						769.94	0.63123	769.94	0.32402
																						770.423	0.63132	770.423	0.32411
																						770.905	0.6314	770.905	0.3242
																						771.387	0.63147	771.387	0.32429
																						771.869	0.63155	771.869	0.32439
																						772.351	0.63162	772.351	0.32448
																						772.833	0.63169	772.833	0.32457
																						773.315	0.63175	773.315	0.32466
																						773.797	0.63181	773.797	0.32474
																						774.279	0.63185	774.279	0.32482
																						774.762	0.63188	774.762	0.32488
																						775.244	0.63192	775.244	0.32495
																						775.726	0.63194	775.726	0.32501
																						776.208	0.63197	776.208	0.32506
																						776.69	0.632	776.69	0.3251
																						777.172	0.63202	777.172	0.32513
																						777.654	0.63204	777.654	0.32515
																						778.136	0.63207	778.136	0.32515
																						778.619	0.63209	778.619	0.32516
																						779.101	0.63213	779.101	0.32517
																						779.583	0.63216	779.583	0.32518
																						780.065	0.6322	780.065	0.3252
																						780.547	0.63223	780.547	0.32523
																						781.029	0.63225	781.029	0.32525
																						781.511	0.63225	781.511	0.32526
																						781.993	0.63225	781.993	0.32526
																						782.476	0.63224	782.476	0.32527
																						782.957	0.63223	782.957	0.32527
																						783.44	0.63222	783.44	0.32528
																						783.922	0.63222	783.922	0.32529
																						784.404	0.63223	784.404	0.32531
																						784.886	0.63223	784.886	0.32532
																						785.368	0.63222	785.368	0.32532
																						785.85	0.63221	785.85	0.32532
																						786.332	0.63218	786.332	0.32531
																						786.814	0.63214	786.814	0.32531
																						787.297	0.6321	787.297	0.32531
																						787.779	0.63205	787.779	0.32531
																						788.261	0.63202	788.261	0.32533
																						788.743	0.63199	788.743	0.32536
																						789.225	0.63197	789.225	0.3254
																						789.707	0.63196	789.707	0.32544
																						790.189	0.63197	790.189	0.32548
																						790.671	0.63199	790.671	0.32553
																						791.154	0.63201	791.154	0.32557
																						791.636	0.63204	791.636	0.32562
																						792.118	0.63206	792.118	0.32567
																						792.6	0.63207	792.6	0.32571
																						793.082	0.63208	793.082	0.32576
																						793.564	0.63209	793.564	0.3258
																						794.046	0.6321	794.046	0.32584
																						794.528	0.63212	794.528	0.32588
																						795.01	0.63215	795.01	0.32591
																						795.493	0.63218	795.493	0.32595
																						795.975	0.63222	795.975	0.32598
																						796.457	0.63225	796.457	0.32601
																						796.939	0.63228	796.939	0.32604
																						797.421	0.6323	797.421	0.32608
																						797.903	0.63232	797.903	0.32612
																						798.385	0.63234	798.385	0.32617
																						798.867	0.63237	798.867	0.32623
																						799.35	0.63241	799.35	0.32629
																						799.832	0.63246	799.832	0.32635
																						800.314	0.63251	800.314	0.32641
																						800.796	0.63256	800.796	0.32646
																						801.278	0.6326	801.278	0.3265
																						801.76	0.63264	801.76	0.32653
																						802.242	0.63268	802.242	0.32655
																						802.724	0.63272	802.724	0.32657
																						803.206	0.63276	803.206	0.32659
																						803.689	0.6328	803.689	0.32661
																						804.171	0.63284	804.171	0.32663
																						804.653	0.63287	804.653	0.32666
																						805.135	0.63291	805.135	0.32668
																						805.617	0.63294	805.617	0.32671
																						806.099	0.63297	806.099	0.32674
																						806.581	0.63299	806.581	0.32676
																						807.063	0.63302	807.063	0.32677
																						807.545	0.63303	807.545	0.32678
																						808.028	0.63305	808.028	0.32678
																						808.51	0.63307	808.51	0.32678
																						808.992	0.63308	808.992	0.32677
																						809.474	0.6331	809.474	0.32677
																						809.956	0.63313	809.956	0.32678
																						810.438	0.63316	810.438	0.32679
																						810.92	0.63318	810.92	0.3268
																						811.403	0.6332	811.403	0.32681
																						811.885	0.6332	811.885	0.32681
																						812.367	0.6332	812.367	0.32681
																						812.849	0.63318	812.849	0.3268
																						813.331	0.63317	813.331	0.32679
																						813.813	0.63316	813.813	0.32678
																						814.295	0.63316	814.295	0.32679
																						814.777	0.63317	814.777	0.32681
																						815.259	0.63321	815.259	0.32685
																						815.741	0.63326	815.741	0.3269
																						816.224	0.63333	816.224	0.32695
																						816.706	0.63341	816.706	0.32703
																						817.188	0.6335	817.188	0.32711
																						817.67	0.6336	817.67	0.3272
																						818.152	0.63371	818.152	0.3273
																						818.634	0.63382	818.634	0.32739
																						819.116	0.63391	819.116	0.32748
																						819.598	0.63399	819.598	0.32755
																						820.081	0.63406	820.081	0.32761
																						820.563	0.63411	820.563	0.32766
																						821.045	0.63415	821.045	0.32771
																						821.527	0.63418	821.527	0.32775
																						822.009	0.63421	822.009	0.32778
																						822.491	0.63424	822.491	0.32781
																						822.973	0.63426	822.973	0.32785
																						823.455	0.63428	823.455	0.32788
																						823.938	0.63429	823.938	0.32791
																						824.42	0.6343	824.42	0.32795
																						824.902	0.63432	824.902	0.32799
																						825.384	0.63434	825.384	0.32805
																						825.866	0.63436	825.866	0.32811
																						826.348	0.63439	826.348	0.32817
																						826.83	0.63441	826.83	0.32821
																						827.312	0.63443	827.312	0.32825
																						827.794	0.63444	827.794	0.32827
																						828.277	0.63444	828.277	0.32828
																						828.759	0.63444	828.759	0.32829
																						829.241	0.63445	829.241	0.3283
																						829.723	0.63446	829.723	0.32832
																						830.205	0.63447	830.205	0.32835
																						830.687	0.63448	830.687	0.32838
																						831.169	0.63448	831.169	0.3284
																						831.651	0.63447	831.651	0.32841
																						832.133	0.63443	832.133	0.3284
																						832.616	0.63439	832.616	0.32838
																						833.098	0.63433	833.098	0.32835
																						833.58	0.63427	833.58	0.32831
																						834.062	0.63421	834.062	0.32827
																						834.544	0.63415	834.544	0.32822
																						835.026	0.63409	835.026	0.32816
																						835.508	0.63404	835.508	0.32811
																						835.99	0.63399	835.99	0.32805
																						836.472	0.63395	836.472	0.328
																						836.955	0.6339	836.955	0.32796
																						837.437	0.63386	837.437	0.32793
																						837.919	0.63382	837.919	0.32791
																						838.401	0.63377	838.401	0.32788
																						838.883	0.63371	838.883	0.32784
																						839.365	0.63364	839.365	0.32779
																						839.847	0.63357	839.847	0.32773
																						840.33	0.6335	840.33	0.32767
																						840.812	0.63344	840.812	0.3276
																						841.294	0.63339	841.294	0.32753
																						841.776	0.63334	841.776	0.32747
																						842.258	0.63329	842.258	0.3274
																						842.74	0.63324	842.74	0.32733
																						843.222	0.63318	843.222	0.32726
																						843.704	0.63311	843.704	0.32719
																						844.186	0.63304	844.186	0.32711
																						844.668	0.63296	844.668	0.32704
																						845.151	0.63288	845.151	0.32697
																						845.633	0.6328	845.633	0.32692
																						846.115	0.63272	846.115	0.32687
																						846.597	0.63264	846.597	0.32682
																						847.079	0.63257	847.079	0.32677
																						847.561	0.63249	847.561	0.32673
																						848.043	0.63242	848.043	0.32668
																						848.525	0.63236	848.525	0.32663
																						849.008	0.6323	849.008	0.32657
																						849.49	0.63225	849.49	0.32652
																						849.972	0.6322	849.972	0.32646
																						850.454	0.63216	850.454	0.32641
																						850.936	0.63211	850.936	0.32637
																						851.418	0.63207	851.418	0.32633
																						851.9	0.63203	851.9	0.32631
																						852.382	0.632	852.382	0.3263
																						852.865	0.63197	852.865	0.3263
																						853.347	0.63195	853.347	0.3263
																						853.829	0.63192	853.829	0.32629
																						854.311	0.63188	854.311	0.32627
																						854.793	0.63184	854.793	0.32623
																						855.275	0.63181	855.275	0.32619
																						855.757	0.63177	855.757	0.32614
																						856.239	0.63174	856.239	0.32609
																						856.721	0.63172	856.721	0.32606
																						857.203	0.63171	857.203	0.32602
																						857.686	0.6317	857.686	0.326
																						858.168	0.63168	858.168	0.32597
																						858.65	0.63167	858.65	0.32594
																						859.132	0.63164	859.132	0.32591
																						859.614	0.63162	859.614	0.32588
																						860.096	0.6316	860.096	0.32584
																						860.578	0.63158	860.578	0.32581
																						861.06	0.63155	861.06	0.32578
																						861.543	0.63152	861.543	0.32574
																						862.025	0.63148	862.025	0.32571
																						862.507	0.63144	862.507	0.32568
																						862.989	0.63139	862.989	0.32564
																						863.471	0.63134	863.471	0.32561
																						863.953	0.6313	863.953	0.32557
																						864.435	0.63126	864.435	0.32554
																						864.917	0.63123	864.917	0.3255
																						865.399	0.63121	865.399	0.32546
																						865.882	0.63119	865.882	0.32541
																						866.364	0.63116	866.364	0.32535
																						866.846	0.63112	866.846	0.32528
																						867.328	0.63108	867.328	0.32521
																						867.81	0.63104	867.81	0.32514
																						868.292	0.631	868.292	0.32507
																						868.774	0.63096	868.774	0.325
																						869.256	0.63093	869.256	0.32493
																						869.739	0.63091	869.739	0.32487
																						870.221	0.6309	870.221	0.32483
																						870.703	0.63089	870.703	0.3248
																						871.185	0.6309	871.185	0.32478
																						871.667	0.63091	871.667	0.32479
																						872.149	0.63092	872.149	0.3248
																						872.631	0.63093	872.631	0.32483
																						873.113	0.63094	873.113	0.32485
																						873.596	0.63093	873.596	0.32487
																						874.078	0.63092	874.078	0.32488
																						874.56	0.63091	874.56	0.32489
																						875.042	0.6309	875.042	0.32491
																						875.524	0.63091	875.524	0.32495
																						876.006	0.63094	876.006	0.325
																						876.488	0.63099	876.488	0.32507
																						876.97	0.63105	876.97	0.32515
																						877.452	0.63111	877.452	0.32524
																						877.935	0.63117	877.935	0.32533
																						878.417	0.63123	878.417	0.32541
																						878.899	0.63127	878.899	0.32549
																						879.381	0.63131	879.381	0.32556
																						879.863	0.63134	879.863	0.32563
																						880.345	0.63136	880.345	0.32568
																						880.827	0.63137	880.827	0.32573
																						881.309	0.63138	881.309	0.32578
																						881.792	0.63139	881.792	0.32582
																						882.274	0.6314	882.274	0.32586
																						882.756	0.63142	882.756	0.32591
																						883.238	0.63145	883.238	0.32597
																						883.72	0.63149	883.72	0.32604
																						884.202	0.63154	884.202	0.32612
																						884.684	0.63158	884.684	0.3262
																						885.166	0.63162	885.166	0.32627
																						885.648	0.63165	885.648	0.32633
																						886.13	0.63167	886.13	0.32639
																						886.613	0.63169	886.613	0.32643
																						887.095	0.6317	887.095	0.32647
																						887.577	0.63171	887.577	0.32649
																						888.059	0.6317	888.059	0.3265
																						888.541	0.63169	888.541	0.32649
																						889.023	0.63166	889.023	0.32647
																						889.505	0.63162	889.505	0.32642
																						889.987	0.63156	889.987	0.32637
																						890.47	0.63151	890.47	0.32631
																						890.952	0.63146	890.952	0.32626
																						891.434	0.63141	891.434	0.32621
																						891.916	0.63136	891.916	0.32616
																						892.398	0.63132	892.398	0.32612
																						892.88	0.63128	892.88	0.32606
																						893.362	0.63123	893.362	0.326
																						893.844	0.63117	893.844	0.32593
																						894.327	0.6311	894.327	0.32585
																						894.809	0.63103	894.809	0.32575
																						895.291	0.63096	895.291	0.32565
																						895.773	0.63089	895.773	0.32554
																						896.255	0.63082	896.255	0.32544
																						896.737	0.63076	896.737	0.32534
																						897.219	0.6307	897.219	0.32525
																						897.701	0.63065	897.701	0.32517
																						898.183	0.6306	898.183	0.3251
																						898.665	0.63056	898.665	0.32503
																						899.148	0.63051	899.148	0.32497
																						899.63	0.63046	899.63	0.32491
																						900.112	0.6304	900.112	0.32484
																						900.594	0.63033	900.594	0.32476
																						901.076	0.63025	901.076	0.32468
																						901.558	0.63016	901.558	0.32459
																						902.04	0.63008	902.04	0.3245
																						902.523	0.63	902.523	0.32442
																						903.005	0.62993	903.005	0.32435
																						903.487	0.62987	903.487	0.32427
																						903.969	0.62982	903.969	0.32421
																						904.451	0.62978	904.451	0.32414
																						904.933	0.62973	904.933	0.32407
																						905.415	0.62969	905.415	0.32399
																						905.897	0.62964	905.897	0.32392
																						906.379	0.62959	906.379	0.32385
																						906.862	0.62954	906.862	0.32377
																						907.344	0.62948	907.344	0.32369
																						907.826	0.62942	907.826	0.3236
																						908.308	0.62934	908.308	0.32351
																						908.79	0.62926	908.79	0.32341
																						909.272	0.62917	909.272	0.32331
																						909.754	0.62908	909.754	0.3232
																						910.236	0.629	910.236	0.3231
																						910.718	0.62891	910.718	0.32301
																						911.201	0.62883	911.201	0.3229
																						911.683	0.62873	911.683	0.32279
																						912.165	0.62863	912.165	0.32267
																						912.647	0.62852	912.647	0.32254
																						913.129	0.6284	913.129	0.3224
																						913.611	0.62829	913.611	0.32227
																						914.093	0.62817	914.093	0.32213
																						914.575	0.62806	914.575	0.322
																						915.058	0.62795	915.058	0.32188
																						915.54	0.62784	915.54	0.32175
																						916.022	0.62772	916.022	0.32161
																						916.504	0.62759	916.504	0.32147
																						916.986	0.62746	916.986	0.32133
																						917.468	0.62733	917.468	0.32118
																						917.95	0.62721	917.95	0.32105
																						918.432	0.62709	918.432	0.32093
																						918.914	0.62699	918.914	0.32083
																						919.397	0.6269	919.397	0.32076
																						919.879	0.62683	919.879	0.32069
																						920.361	0.62677	920.361	0.32064
																						920.843	0.62672	920.843	0.3206
																						921.325	0.62669	921.325	0.32056
																						921.807	0.62666	921.807	0.32053
																						922.289	0.62664	922.289	0.32051
																						922.771	0.62663	922.771	0.32049
																						923.254	0.62663	923.254	0.32047
																						923.736	0.62662	923.736	0.32047
																						924.218	0.6266	924.218	0.32046
																						924.7	0.62658	924.7	0.32046
																						925.182	0.62656	925.182	0.32046
																						925.664	0.62653	925.664	0.32047
																						926.146	0.62651	926.146	0.32048
																						926.628	0.62648	926.628	0.3205
																						927.111	0.62645	927.111	0.32052
																						927.592	0.62642	927.592	0.32053
																						928.075	0.62639	928.075	0.32053
																						928.557	0.62636	928.557	0.32053
																						929.039	0.62634	929.039	0.32052
																						929.521	0.62632	929.521	0.32052
																						930.003	0.62631	930.003	0.32052
																						930.485	0.6263	930.485	0.32051
																						930.967	0.62629	930.967	0.32051
																						931.449	0.62629	931.449	0.3205
																						931.932	0.62627	931.932	0.32049
																						932.414	0.62626	932.414	0.32047
																						932.896	0.62623	932.896	0.32044
																						933.378	0.62621	933.378	0.32042
																						933.86	0.62618	933.86	0.32039
																						934.342	0.62615	934.342	0.32037
																						934.824	0.62612	934.824	0.32035
																						935.306	0.6261	935.306	0.32034
																						935.789	0.62608	935.789	0.32033
																						936.271	0.62606	936.271	0.32033
																						936.753	0.62605	936.753	0.32033
																						937.235	0.62603	937.235	0.32033
																						937.717	0.62602	937.717	0.32032
																						938.199	0.62601	938.199	0.32032
																						938.681	0.62599	938.681	0.3203
																						939.163	0.62598	939.163	0.32029
																						939.645	0.62596	939.645	0.32027
																						940.128	0.62594	940.128	0.32025
																						940.61	0.62592	940.61	0.32023
																						941.092	0.62591	941.092	0.32021
																						941.574	0.62591	941.574	0.32018
																						942.056	0.62591	942.056	0.32013
																						942.538	0.62592	942.538	0.32008
																						943.02	0.62593	943.02	0.32001
																						943.502	0.62593	943.502	0.31995
																						943.985	0.62594	943.985	0.31989
																						944.467	0.62594	944.467	0.31984
																						944.949	0.62595	944.949	0.3198
																						945.431	0.62595	945.431	0.31976
																						945.913	0.62594	945.913	0.31973
																						946.395	0.62593	946.395	0.31969
																						946.877	0.62591	946.877	0.31963
																						947.359	0.62587	947.359	0.31955
																						947.841	0.62582	947.841	0.31946
																						948.324	0.62577	948.324	0.31934
																						948.806	0.62571	948.806	0.31921
																						949.288	0.62566	949.288	0.31907
																						949.77	0.6256	949.77	0.31892
																						950.252	0.62553	950.252	0.31877
																						950.734	0.62546	950.734	0.31862
																						951.216	0.62538	951.216	0.31847
																						951.698	0.6253	951.698	0.31832
																						952.181	0.6252	952.181	0.31816
																						952.663	0.6251	952.663	0.31802
																						953.145	0.62499	953.145	0.31787
																						953.627	0.62488	953.627	0.31772
																						954.109	0.62476	954.109	0.31757
																						954.591	0.62464	954.591	0.31742
																						955.073	0.6245	955.073	0.31727
																						955.555	0.62437	955.555	0.31711
																						956.038	0.62423	956.038	0.31696
																						956.519	0.62409	956.519	0.31681
																						957.002	0.62395	957.002	0.31667
																						957.484	0.62383	957.484	0.31653
																						957.966	0.6237	957.966	0.3164
																						958.448	0.62358	958.448	0.31626
																						958.93	0.62346	958.93	0.31613
																						959.412	0.62334	959.412	0.31599
																						959.894	0.62322	959.894	0.31585
																						960.376	0.6231	960.376	0.31571
																						960.859	0.62298	960.859	0.31556
																						961.341	0.62285	961.341	0.31541
																						961.823	0.62272	961.823	0.31525
																						962.305	0.62258	962.305	0.31508
																						962.787	0.62243	962.787	0.3149
																						963.269	0.62227	963.269	0.31472
																						963.751	0.62212	963.751	0.31455
																						964.233	0.62197	964.233	0.31438
																						964.716	0.62182	964.716	0.31421
																						965.198	0.62167	965.198	0.31405
																						965.68	0.62152	965.68	0.31389
																						966.162	0.62138	966.162	0.31373
																						966.644	0.62123	966.644	0.31357
																						967.126	0.62109	967.126	0.31342
																						967.608	0.62094	967.608	0.31328
																						968.09	0.62081	968.09	0.31316
																						968.572	0.62067	968.572	0.31304
																						969.055	0.62053	969.055	0.31294
																						969.537	0.62039	969.537	0.31285
																						970.019	0.62025	970.019	0.31276
																						970.501	0.6201	970.501	0.31268
																						970.983	0.61995	970.983	0.31261
																						971.465	0.6198	971.465	0.31256
																						971.947	0.61967	971.947	0.31253
																						972.429	0.61955	972.429	0.31252
																						972.912	0.61944	972.912	0.31253
																						973.394	0.61934	973.394	0.31256
																						973.876	0.61925	973.876	0.31259
																						974.358	0.61916	974.358	0.31264
																						974.84	0.61907	974.84	0.31269
																						975.322	0.61897	975.322	0.31273
																						975.804	0.61888	975.804	0.31277
																						976.286	0.61878	976.286	0.31281
																						976.768	0.61868	976.768	0.31283
																						977.251	0.61858	977.251	0.31285
																						977.733	0.61847	977.733	0.31287
																						978.215	0.61835	978.215	0.31288
																						978.697	0.61824	978.697	0.31287
																						979.179	0.61811	979.179	0.31286
																						979.661	0.61797	979.661	0.31283
																						980.143	0.61783	980.143	0.31279
																						980.625	0.61767	980.625	0.31271
																						981.107	0.6175	981.107	0.31261
																						981.59	0.61731	981.59	0.31249
																						982.072	0.61711	982.072	0.31236
																						982.554	0.61691	982.554	0.31222
																						983.036	0.6167	983.036	0.31207
																						983.518	0.61648	983.518	0.31193
																						984	0.61625	984	0.31178
																						984.482	0.61602	984.482	0.31163
																						984.965	0.61577	984.965	0.31147
																						985.447	0.61552	985.447	0.31129
																						985.929	0.61525	985.929	0.31109
																						986.411	0.61497	986.411	0.31087
																						986.893	0.61469	986.893	0.31065
																						987.375	0.61441	987.375	0.31041
																						987.857	0.61413	987.857	0.31018
																						988.339	0.61385	988.339	0.30994
																						988.821	0.61357	988.821	0.3097
																						989.303	0.61328	989.303	0.30947
																						989.786	0.613	989.786	0.30923
																						990.268	0.61271	990.268	0.309
																						990.75	0.61242	990.75	0.30877
																						991.232	0.61213	991.232	0.30854
																						991.714	0.61185	991.714	0.3083
																						992.196	0.61156	992.196	0.30807
																						992.678	0.61127	992.678	0.30782
																						993.16	0.61099	993.16	0.30757
																						993.643	0.61071	993.643	0.30731
																						994.125	0.61043	994.125	0.30704
																						994.607	0.61016	994.607	0.30678
																						995.089	0.60989	995.089	0.30651
																						995.571	0.60962	995.571	0.30624
																						996.053	0.60935	996.053	0.30598
																						996.535	0.60909	996.535	0.30572
																						997.017	0.60883	997.017	0.30545
																						997.5	0.60857	997.5	0.30519
																						997.982	0.60832	997.982	0.30494
																						998.464	0.60808	998.464	0.30469
																						998.946	0.60785	998.946	0.30445
																						999.428	0.60762	999.428	0.30422
																						999.91	0.6074	999.91	0.30399
																						1000.39	0.60718	1000.39	0.30376
																						1000.87	0.60696	1000.87	0.30352
																						1001.36	0.60674	1001.36	0.30329
																						1001.84	0.60652	1001.84	0.30306
																						1002.32	0.6063	1002.32	0.30282
																						1002.8	0.60608	1002.8	0.30259
																						1003.28	0.60585	1003.28	0.30236
																						1003.77	0.60562	1003.77	0.30213
																						1004.25	0.60538	1004.25	0.30189
																						1004.73	0.60513	1004.73	0.30164
																						1005.21	0.60486	1005.21	0.30138
																						1005.7	0.60459	1005.7	0.30112
																						1006.18	0.60431	1006.18	0.30084
																						1006.66	0.60403	1006.66	0.30056
																						1007.14	0.60375	1007.14	0.30028
																						1007.62	0.60346	1007.62	0.29999
																						1008.11	0.60317	1008.11	0.2997
																						1008.59	0.60288	1008.59	0.2994
																						1009.07	0.60258	1009.07	0.29911
																						1009.55	0.60227	1009.55	0.29881
																						1010.03	0.60196	1010.03	0.29852
																						1010.52	0.60165	1010.52	0.29823
																						1011	0.60134	1011	0.29795
																						1011.48	0.60103	1011.48	0.29766
																						1011.96	0.60072	1011.96	0.29738
																						1012.45	0.6004	1012.45	0.2971
																						1012.93	0.60009	1012.93	0.29682
																						1013.41	0.59978	1013.41	0.29654
																						1013.89	0.59947	1013.89	0.29625
																						1014.37	0.59916	1014.37	0.29596
																						1014.86	0.59885	1014.86	0.29567
																						1015.34	0.59855	1015.34	0.29539
																						1015.82	0.59826	1015.82	0.2951
																						1016.3	0.59797	1016.3	0.29482
																						1016.78	0.59769	1016.78	0.29455
																						1017.27	0.59741	1017.27	0.29428
																						1017.75	0.59713	1017.75	0.29402
																						1018.23	0.59686	1018.23	0.29376
																						1018.71	0.59661	1018.71	0.2935
																						1019.2	0.59636	1019.2	0.29324
																						1019.68	0.59612	1019.68	0.29298
																						1020.16	0.5959	1020.16	0.29272
																						1020.64	0.59569	1020.64	0.29248
																						1021.12	0.59549	1021.12	0.29224
																						1021.61	0.59531	1021.61	0.29202
																						1022.09	0.59514	1022.09	0.29181
																						1022.57	0.59498	1022.57	0.2916
																						1023.05	0.59483	1023.05	0.29141
																						1023.53	0.59468	1023.53	0.29121
																						1024.02	0.59454	1024.02	0.29103
																						1024.5	0.59441	1024.5	0.29085
																						1024.98	0.59429	1024.98	0.29068
																						1025.46	0.5942	1025.46	0.29053
																						1025.94	0.59412	1025.94	0.29039
																						1026.43	0.59407	1026.43	0.29029
																						1026.91	0.59404	1026.91	0.29021
																						1027.39	0.59404	1027.39	0.29017
																						1027.87	0.59406	1027.87	0.29015
																						1028.36	0.59412	1028.36	0.29017
																						1028.84	0.59419	1028.84	0.29022
																						1029.32	0.59429	1029.32	0.29029
																						1029.8	0.59441	1029.8	0.29039
																						1030.28	0.59455	1030.28	0.29051
																						1030.77	0.59471	1030.77	0.29065
																						1031.25	0.59489	1031.25	0.2908
																						1031.73	0.59508	1031.73	0.29096
																						1032.21	0.59528	1032.21	0.29112
																						1032.69	0.5955	1032.69	0.2913
																						1033.18	0.59573	1033.18	0.29149
																						1033.66	0.59597	1033.66	0.29168
																						1034.14	0.59622	1034.14	0.29188
																						1034.62	0.59648	1034.62	0.29208
																						1035.11	0.59674	1035.11	0.29226
																						1035.59	0.597	1035.59	0.29244
																						1036.07	0.59725	1036.07	0.29261
																						1036.55	0.59748	1036.55	0.29276
																						1037.03	0.59769	1037.03	0.29289
																						1037.52	0.59789	1037.52	0.29301
																						1038	0.59807	1038	0.29312
																						1038.48	0.59824	1038.48	0.29321
																						1038.96	0.5984	1038.96	0.29329
																						1039.44	0.59854	1039.44	0.29334
																						1039.93	0.59868	1039.93	0.29339
																						1040.41	0.59881	1040.41	0.29342
																						1040.89	0.59892	1040.89	0.29344
																						1041.37	0.59904	1041.37	0.29346
																						1041.85	0.59914	1041.85	0.29347
																						1042.34	0.59925	1042.34	0.29348
																						1042.82	0.59935	1042.82	0.2935
																						1043.3	0.59945	1043.3	0.29351
																						1043.78	0.59956	1043.78	0.29353
																						1044.27	0.59967	1044.27	0.29355
																						1044.75	0.59978	1044.75	0.29356
																						1045.23	0.5999	1045.23	0.29358
																						1045.71	0.60002	1045.71	0.2936
																						1046.19	0.60013	1046.19	0.29362
																						1046.67	0.60024	1046.67	0.29364
																						1047.16	0.60035	1047.16	0.29365
																						1047.64	0.60046	1047.64	0.29365
																						1048.12	0.60056	1048.12	0.29365
																						1048.6	0.60065	1048.6	0.29364
																						1049.09	0.60074	1049.09	0.29362
																						1049.57	0.60082	1049.57	0.2936
																						1050.05	0.6009	1050.05	0.29357
																						1050.53	0.60097	1050.53	0.29354
																						1051.01	0.60103	1051.01	0.29351
																						1051.5	0.6011	1051.5	0.29348
																						1051.98	0.60116	1051.98	0.29347
																						1052.46	0.60123	1052.46	0.29346
																						1052.94	0.60131	1052.94	0.29346
																						1053.42	0.60138	1053.42	0.29348
																						1053.91	0.60146	1053.91	0.29351
																						1054.39	0.60154	1054.39	0.29354
																						1054.87	0.60161	1054.87	0.29358
																						1055.35	0.60168	1055.35	0.2936
																						1055.84	0.60175	1055.84	0.29362
																						1056.32	0.60181	1056.32	0.29364
																						1056.8	0.60187	1056.8	0.29365
																						1057.28	0.60193	1057.28	0.29367
																						1057.76	0.60199	1057.76	0.2937
																						1058.25	0.60206	1058.25	0.29375
																						1058.73	0.60213	1058.73	0.29381
																						1059.21	0.60222	1059.21	0.29388
																						1059.69	0.6023	1059.69	0.29396
																						1060.17	0.6024	1060.17	0.29404
																						1060.66	0.60249	1060.66	0.29412
																						1061.14	0.60259	1061.14	0.2942
																						1061.62	0.60269	1061.62	0.29428
																						1062.1	0.60277	1062.1	0.29434
																						1062.59	0.60285	1062.59	0.2944
																						1063.07	0.60291	1063.07	0.29445
																						1063.55	0.60297	1063.55	0.29449
																						1064.03	0.603	1064.03	0.29452
																						1064.51	0.60303	1064.51	0.29454
																						1065	0.60304	1065	0.29456
																						1065.48	0.60304	1065.48	0.29458
																						1065.96	0.60301	1065.96	0.29458
																						1066.44	0.60297	1066.44	0.29459
																						1066.92	0.60291	1066.92	0.29458
																						1067.41	0.60283	1067.41	0.29456
																						1067.89	0.60273	1067.89	0.29452
																						1068.37	0.6026	1068.37	0.29446
																						1068.85	0.60246	1068.85	0.29438
																						1069.34	0.60229	1069.34	0.29428
																						1069.82	0.60211	1069.82	0.29415
																						1070.3	0.6019	1070.3	0.29401
																						1070.78	0.60167	1070.78	0.29385
																						1071.26	0.60143	1071.26	0.29367
																						1071.74	0.60117	1071.74	0.29349
																						1072.23	0.6009	1072.23	0.29329
																						1072.71	0.60062	1072.71	0.29308
																						1073.19	0.60034	1073.19	0.29285
																						1073.67	0.60004	1073.67	0.29262
																						1074.16	0.59975	1074.16	0.29239
																						1074.64	0.59947	1074.64	0.29215
																						1075.12	0.59921	1075.12	0.29192
																						1075.6	0.59896	1075.6	0.29172
																						1076.08	0.59874	1076.08	0.29153
																						1076.57	0.59856	1076.57	0.29137
																						1077.05	0.5984	1077.05	0.29124
																						1077.53	0.59827	1077.53	0.29114
																						1078.01	0.59817	1078.01	0.29106
																						1078.49	0.59811	1078.49	0.29101
																						1078.98	0.59807	1078.98	0.29099
																						1079.46	0.59807	1079.46	0.29099
																						1079.94	0.5981	1079.94	0.29101
																						1080.42	0.59817	1080.42	0.29105
																						1080.91	0.59828	1080.91	0.29113
																						1081.39	0.59843	1081.39	0.29123
																						1081.87	0.59862	1081.87	0.29137
																						1082.35	0.59884	1082.35	0.29154
																						1082.83	0.59909	1082.83	0.29174
																						1083.32	0.59936	1083.32	0.29197
																						1083.8	0.59966	1083.8	0.29222
																						1084.28	0.59998	1084.28	0.29249
																						1084.76	0.60031	1084.76	0.29278
																						1085.24	0.60065	1085.24	0.29308
																						1085.73	0.60098	1085.73	0.29339
																						1086.21	0.60132	1086.21	0.29371
																						1086.69	0.60166	1086.69	0.29404
																						1087.17	0.60199	1087.17	0.29438
																						1087.65	0.60232	1087.65	0.29473
																						1088.14	0.60265	1088.14	0.29507
																						1088.62	0.60296	1088.62	0.2954
																						1089.1	0.60326	1089.1	0.29573
																						1089.58	0.60354	1089.58	0.29603
																						1090.07	0.60379	1090.07	0.29632
																						1090.55	0.60401	1090.55	0.29659
																						1091.03	0.60421	1091.03	0.29685
																						1091.51	0.6044	1091.51	0.2971
																						1091.99	0.60457	1091.99	0.29734
																						1092.48	0.60475	1092.48	0.29757
																						1092.96	0.60492	1092.96	0.2978
																						1093.44	0.60508	1093.44	0.29802
																						1093.92	0.60525	1093.92	0.29824
																						1094.4	0.6054	1094.4	0.29844
																						1094.89	0.60554	1094.89	0.29864
																						1095.37	0.60567	1095.37	0.29882
																						1095.85	0.60578	1095.85	0.29899
																						1096.33	0.60588	1096.33	0.29915
																						1096.82	0.60596	1096.82	0.29931
																						1097.3	0.60603	1097.3	0.29945
																						1097.78	0.60609	1097.78	0.2996
																						1098.26	0.60614	1098.26	0.29974
																						1098.74	0.60618	1098.74	0.29989
																						1099.23	0.60623	1099.23	0.30004
																						1099.71	0.60629	1099.71	0.3002
																						1100.19	0.60635	1100.19	0.30036
																						1100.67	0.60642	1100.67	0.30052
																						1101.15	0.6065	1101.15	0.30068
																						1101.64	0.60657	1101.64	0.30083
																						1102.12	0.60666	1102.12	0.30098
																						1102.6	0.60674	1102.6	0.30113
																						1103.08	0.60682	1103.08	0.30128
																						1103.57	0.60691	1103.57	0.30143
																						1104.05	0.607	1104.05	0.30158
																						1104.53	0.60709	1104.53	0.30173
																						1105.01	0.60718	1105.01	0.30189
																						1105.49	0.60727	1105.49	0.30205
																						1105.98	0.60737	1105.98	0.30221
																						1106.46	0.60746	1106.46	0.30237
																						1106.94	0.60756	1106.94	0.30254
																						1107.42	0.60767	1107.42	0.30272
																						1107.9	0.60778	1107.9	0.3029
																						1108.39	0.6079	1108.39	0.30307
																						1108.87	0.60802	1108.87	0.30325
																						1109.35	0.60813	1109.35	0.30342
																						1109.83	0.60824	1109.83	0.30358
																						1110.32	0.60835	1110.32	0.30373
																						1110.8	0.60845	1110.8	0.30387
																						1111.28	0.60856	1111.28	0.30399
																						1111.76	0.60866	1111.76	0.30411
																						1112.24	0.60877	1112.24	0.30421
																						1112.72	0.60888	1112.72	0.30431
																						1113.21	0.60898	1113.21	0.3044
																						1113.69	0.60908	1113.69	0.30449
																						1114.17	0.60917	1114.17	0.30458
																						1114.65	0.60925	1114.65	0.30466
																						1115.14	0.60932	1115.14	0.30474
																						1115.62	0.60939	1115.62	0.30481
																						1116.1	0.60946	1116.1	0.30488
																						1116.58	0.60952	1116.58	0.30495
																						1117.06	0.60957	1117.06	0.30502
																						1117.55	0.60962	1117.55	0.30509
																						1118.03	0.60967	1118.03	0.30515
																						1118.51	0.60971	1118.51	0.30521
																						1118.99	0.60974	1118.99	0.30526
																						1119.47	0.60977	1119.47	0.3053
																						1119.96	0.6098	1119.96	0.30533
																						1120.44	0.60983	1120.44	0.30535
																						1120.92	0.60985	1120.92	0.30535
																						1121.4	0.60989	1121.4	0.30535
																						1121.89	0.60992	1121.89	0.30534
																						1122.37	0.60996	1122.37	0.30533
																						1122.85	0.61	1122.85	0.30532
																						1123.33	0.61004	1123.33	0.3053
																						1123.81	0.61008	1123.81	0.30529
																						1124.3	0.61011	1124.3	0.30527
																						1124.78	0.61013	1124.78	0.30525
																						1125.26	0.61015	1125.26	0.30523
																						1125.74	0.61016	1125.74	0.30521
																						1126.22	0.61016	1126.22	0.30519
																						1126.71	0.61016	1126.71	0.30517
																						1127.19	0.61016	1127.19	0.30515
																						1127.67	0.61015	1127.67	0.30511
																						1128.15	0.61014	1128.15	0.30507
																						1128.63	0.61013	1128.63	0.30501
																						1129.12	0.61011	1129.12	0.30495
																						1129.6	0.61009	1129.6	0.30488
																						1130.08	0.61006	1130.08	0.3048
																						1130.56	0.61002	1130.56	0.30472
																						1131.05	0.60998	1131.05	0.30464
																						1131.53	0.60992	1131.53	0.30454
																						1132.01	0.60985	1132.01	0.30443
																						1132.49	0.60978	1132.49	0.30432
																						1132.97	0.60969	1132.97	0.30419
																						1133.46	0.6096	1133.46	0.30405
																						1133.94	0.60949	1133.94	0.30391
																						1134.42	0.60939	1134.42	0.30377
																						1134.9	0.60928	1134.9	0.30362
																						1135.38	0.60916	1135.38	0.30347
																						1135.87	0.60904	1135.87	0.30331
																						1136.35	0.60891	1136.35	0.30315
																						1136.83	0.60877	1136.83	0.30298
																						1137.31	0.60864	1137.31	0.30281
																						1137.8	0.60849	1137.8	0.30264
																						1138.28	0.60835	1138.28	0.30247
																						1138.76	0.60819	1138.76	0.30229
																						1139.24	0.60803	1139.24	0.3021
																						1139.72	0.60786	1139.72	0.30191
																						1140.21	0.60768	1140.21	0.3017
																						1140.69	0.60749	1140.69	0.3015
																						1141.17	0.6073	1141.17	0.30129
																						1141.65	0.6071	1141.65	0.30108
																						1142.13	0.6069	1142.13	0.30086
																						1142.62	0.6067	1142.62	0.30065
																						1143.1	0.60651	1143.1	0.30043
																						1143.58	0.60632	1143.58	0.3002
																						1144.06	0.60613	1144.06	0.29997
																						1144.55	0.60595	1144.55	0.29974
																						1145.03	0.60577	1145.03	0.29952
																						1145.51	0.6056	1145.51	0.2993
																						1145.99	0.60543	1145.99	0.29908
																						1146.47	0.60526	1146.47	0.29887
																						1146.96	0.60509	1146.96	0.29866
																						1147.44	0.60492	1147.44	0.29844
																						1147.92	0.60475	1147.92	0.29823
																						1148.4	0.60458	1148.4	0.298
																						1148.88	0.60442	1148.88	0.29778
																						1149.37	0.60426	1149.37	0.29755
																						1149.85	0.60411	1149.85	0.29733
																						1150.33	0.60397	1150.33	0.29712
																						1150.81	0.60384	1150.81	0.29692
																						1151.3	0.60372	1151.3	0.29673
																						1151.78	0.60362	1151.78	0.29656
																						1152.26	0.60353	1152.26	0.2964
																						1152.74	0.60345	1152.74	0.29625
																						1153.22	0.60339	1153.22	0.2961
																						1153.7	0.60334	1153.7	0.29597
																						1154.19	0.6033	1154.19	0.29584
																						1154.67	0.60327	1154.67	0.29571
																						1155.15	0.60324	1155.15	0.2956
																						1155.63	0.60322	1155.63	0.2955
																						1156.12	0.60322	1156.12	0.29541
																						1156.6	0.60322	1156.6	0.29535
																						1157.08	0.60325	1157.08	0.29531
																						1157.56	0.60329	1157.56	0.29528
																						1158.04	0.60335	1158.04	0.29528
																						1158.53	0.60343	1158.53	0.29529
																						1159.01	0.60353	1159.01	0.29532
																						1159.49	0.60365	1159.49	0.29537
																						1159.97	0.60377	1159.97	0.29543
																						1160.45	0.6039	1160.45	0.2955
																						1160.94	0.60404	1160.94	0.29558
																						1161.42	0.60418	1161.42	0.29568
																						1161.9	0.60433	1161.9	0.29578
																						1162.38	0.60447	1162.38	0.29589
																						1162.87	0.60462	1162.87	0.296
																						1163.35	0.60477	1163.35	0.29611
																						1163.83	0.60493	1163.83	0.29622
																						1164.31	0.60509	1164.31	0.29633
																						1164.79	0.60525	1164.79	0.29643
																						1165.28	0.60541	1165.28	0.29653
																						1165.76	0.60558	1165.76	0.29662
																						1166.24	0.60573	1166.24	0.29671
																						1166.72	0.60587	1166.72	0.29679
																						1167.2	0.60601	1167.2	0.29687
																						1167.69	0.60613	1167.69	0.29694
																						1168.17	0.60623	1168.17	0.297
																						1168.65	0.60632	1168.65	0.29706
																						1169.13	0.6064	1169.13	0.29711
																						1169.62	0.60646	1169.62	0.29714
																						1170.1	0.60651	1170.1	0.29717
																						1170.58	0.60654	1170.58	0.29718
																						1171.06	0.60656	1171.06	0.29718
																						1171.54	0.60657	1171.54	0.29717
																						1172.03	0.60656	1172.03	0.29713
																						1172.51	0.60654	1172.51	0.29709
																						1172.99	0.60651	1172.99	0.29703
																						1173.47	0.60647	1173.47	0.29696
																						1173.95	0.60642	1173.95	0.29688
																						1174.44	0.60636	1174.44	0.29679
																						1174.92	0.6063	1174.92	0.2967
																						1175.4	0.60623	1175.4	0.29661
																						1175.88	0.60615	1175.88	0.29651
																						1176.37	0.60607	1176.37	0.2964
																						1176.85	0.60599	1176.85	0.29629
																						1177.33	0.60589	1177.33	0.29616
																						1177.81	0.60579	1177.81	0.29602
																						1178.29	0.60567	1178.29	0.29587
																						1178.78	0.60554	1178.78	0.29571
																						1179.26	0.60539	1179.26	0.29554
																						1179.74	0.60522	1179.74	0.29536
																						1180.22	0.60505	1180.22	0.29518
																						1180.7	0.60487	1180.7	0.29499
																						1181.19	0.60467	1181.19	0.29478
																						1181.67	0.60448	1181.67	0.29457
																						1182.15	0.60427	1182.15	0.29435
																						1182.63	0.60406	1182.63	0.29411
																						1183.11	0.60385	1183.11	0.29387
																						1183.6	0.60363	1183.6	0.29362
																						1184.08	0.60341	1184.08	0.29337
																						1184.56	0.60317	1184.56	0.29312
																						1185.04	0.60294	1185.04	0.29286
																						1185.53	0.60269	1185.53	0.29259
																						1186.01	0.60245	1186.01	0.29233
																						1186.49	0.6022	1186.49	0.29205
																						1186.97	0.60195	1186.97	0.29177
																						1187.45	0.6017	1187.45	0.29149
																						1187.94	0.60145	1187.94	0.29121
																						1188.42	0.6012	1188.42	0.29092
																						1188.9	0.60094	1188.9	0.29063
																						1189.38	0.60068	1189.38	0.29034
																						1189.86	0.60041	1189.86	0.29006
																						1190.35	0.60014	1190.35	0.28977
																						1190.83	0.59987	1190.83	0.28948
																						1191.31	0.5996	1191.31	0.28919
																						1191.79	0.59933	1191.79	0.2889
																						1192.28	0.59907	1192.28	0.28861
																						1192.76	0.59881	1192.76	0.28832
																						1193.24	0.59855	1193.24	0.28802
																						1193.72	0.5983	1193.72	0.28773
																						1194.2	0.59805	1194.2	0.28745
																						1194.68	0.5978	1194.68	0.28717
																						1195.17	0.59756	1195.17	0.2869
																						1195.65	0.59733	1195.65	0.28664
																						1196.13	0.5971	1196.13	0.28638
																						1196.61	0.59687	1196.61	0.28613
																						1197.1	0.59665	1197.1	0.28588
																						1197.58	0.59644	1197.58	0.28564
																						1198.06	0.59624	1198.06	0.28542
																						1198.54	0.59605	1198.54	0.28522
																						1199.02	0.59587	1199.02	0.28503
																						1199.51	0.59571	1199.51	0.28486
																						1199.99	0.59556	1199.99	0.28472
																						1200.47	0.59544	1200.47	0.2846
																						1200.95	0.59533	1200.95	0.28449
																						1201.43	0.59524	1201.43	0.28442
																						1201.92	0.59518	1201.92	0.28437
																						1202.4	0.59514	1202.4	0.28433
																						1202.88	0.59512	1202.88	0.28432
																						1203.36	0.59511	1203.36	0.28431
																						1203.85	0.5951	1203.85	0.28431
																						1204.33	0.5951	1204.33	0.28431
																						1204.81	0.5951	1204.81	0.2843
																						1205.29	0.59509	1205.29	0.28429
																						1205.77	0.59508	1205.77	0.28427
																						1206.26	0.59506	1206.26	0.28424
																						1206.74	0.59504	1206.74	0.28421
																						1207.22	0.59501	1207.22	0.28417
																						1207.7	0.59499	1207.7	0.28412
																						1208.18	0.59495	1208.18	0.28407
																						1208.67	0.59492	1208.67	0.284
																						1209.15	0.59488	1209.15	0.28393
																						1209.63	0.59482	1209.63	0.28384
																						1210.11	0.59476	1210.11	0.28375
																						1210.6	0.59469	1210.6	0.28365
																						1211.08	0.59461	1211.08	0.28354
																						1211.56	0.59452	1211.56	0.28341
																						1212.04	0.59441	1212.04	0.28326
																						1212.52	0.59428	1212.52	0.28309
																						1213.01	0.59414	1213.01	0.28291
																						1213.49	0.59398	1213.49	0.28271
																						1213.97	0.5938	1213.97	0.28248
																						1214.45	0.59361	1214.45	0.28224
																						1214.93	0.5934	1214.93	0.28199
																						1215.42	0.59317	1215.42	0.28172
																						1215.9	0.59294	1215.9	0.28143
																						1216.38	0.5927	1216.38	0.28113
																						1216.86	0.59245	1216.86	0.28082
																						1217.35	0.5922	1217.35	0.28051
																						1217.83	0.59195	1217.83	0.28019
																						1218.31	0.59169	1218.31	0.27987
																						1218.79	0.59143	1218.79	0.27954
																						1219.27	0.59116	1219.27	0.27922
																						1219.76	0.5909	1219.76	0.2789
																						1220.24	0.59063	1220.24	0.27857
																						1220.72	0.59036	1220.72	0.27825
																						1221.2	0.59009	1221.2	0.27794
																						1221.68	0.58982	1221.68	0.27764
																						1222.17	0.58955	1222.17	0.27734
																						1222.65	0.58929	1222.65	0.27706
																						1223.13	0.58904	1223.13	0.27679
																						1223.61	0.5888	1223.61	0.27654
																						1224.09	0.58858	1224.09	0.2763
																						1224.58	0.58837	1224.58	0.27608
																						1225.06	0.58818	1225.06	0.27587
																						1225.54	0.588	1225.54	0.27568
																						1226.02	0.58783	1226.02	0.2755
																						1226.51	0.58767	1226.51	0.27533
																						1226.99	0.58752	1226.99	0.27517
																						1227.47	0.58739	1227.47	0.27503
																						1227.95	0.58727	1227.95	0.2749
																						1228.43	0.58717	1228.43	0.2748
																						1228.92	0.58708	1228.92	0.27471
																						1229.4	0.58702	1229.4	0.27464
																						1229.88	0.58698	1229.88	0.27459
																						1230.36	0.58696	1230.36	0.27456
																						1230.84	0.58696	1230.84	0.27455
																						1231.33	0.58697	1231.33	0.27455
																						1231.81	0.58699	1231.81	0.27457
																						1232.29	0.58701	1232.29	0.2746
																						1232.77	0.58704	1232.77	0.27465
																						1233.26	0.58708	1233.26	0.27471
																						1233.74	0.58712	1233.74	0.27478
																						1234.22	0.58717	1234.22	0.27486
																						1234.7	0.58723	1234.7	0.27495
																						1235.18	0.58729	1235.18	0.27505
																						1235.66	0.58737	1235.66	0.27517
																						1236.15	0.58746	1236.15	0.2753
																						1236.63	0.58757	1236.63	0.27544
																						1237.11	0.58768	1237.11	0.2756
																						1237.59	0.5878	1237.59	0.27576
																						1238.08	0.58792	1238.08	0.27594
																						1238.56	0.58806	1238.56	0.27613
																						1239.04	0.58821	1239.04	0.27632
																						1239.52	0.58837	1239.52	0.27653
																						1240	0.58854	1240	0.27674
																						1240.49	0.58873	1240.49	0.27696
																						1240.97	0.58891	1240.97	0.27719
																						1241.45	0.5891	1241.45	0.27742
																						1241.93	0.5893	1241.93	0.27766
																						1242.41	0.5895	1242.41	0.27791
																						1242.9	0.5897	1242.9	0.27816
																						1243.38	0.5899	1243.38	0.27842
																						1243.86	0.59011	1243.86	0.27868
																						1244.34	0.59031	1244.34	0.27895
																						1244.83	0.59051	1244.83	0.27921
																						1245.31	0.5907	1245.31	0.27946
																						1245.79	0.59089	1245.79	0.2797
																						1246.27	0.59108	1246.27	0.27993
																						1246.75	0.59126	1246.75	0.28016
																						1247.24	0.59144	1247.24	0.28039
																						1247.72	0.59163	1247.72	0.28062
																						1248.2	0.59181	1248.2	0.28085
																						1248.68	0.59198	1248.68	0.28108
																						1249.16	0.59215	1249.16	0.28131
																						1249.65	0.59232	1249.65	0.28154
																						1250.13	0.59247	1250.13	0.28177
																						1250.61	0.59261	1250.61	0.28199
																						1251.09	0.59275	1251.09	0.28221
																						1251.58	0.59289	1251.58	0.28242
																						1252.06	0.59302	1252.06	0.28262
																						1252.54	0.59315	1252.54	0.28282
																						1253.02	0.59327	1253.02	0.28301
																						1253.5	0.59338	1253.5	0.2832
																						1253.99	0.59348	1253.99	0.28338
																						1254.47	0.59357	1254.47	0.28355
																						1254.95	0.59366	1254.95	0.28372
																						1255.43	0.59373	1255.43	0.28389
																						1255.91	0.5938	1255.91	0.28405
																						1256.4	0.59386	1256.4	0.28421
																						1256.88	0.5939	1256.88	0.28436
																						1257.36	0.59395	1257.36	0.2845
																						1257.84	0.59398	1257.84	0.28464
																						1258.33	0.59401	1258.33	0.28477
																						1258.81	0.59404	1258.81	0.2849
																						1259.29	0.59407	1259.29	0.28503
																						1259.77	0.5941	1259.77	0.28516
																						1260.25	0.59415	1260.25	0.28529
																						1260.73	0.5942	1260.73	0.28542
																						1261.22	0.59427	1261.22	0.28555
																						1261.7	0.59434	1261.7	0.28567
																						1262.18	0.59442	1262.18	0.2858
																						1262.66	0.59451	1262.66	0.28593
																						1263.15	0.5946	1263.15	0.28606
																						1263.63	0.59471	1263.63	0.2862
																						1264.11	0.59482	1264.11	0.28634
																						1264.59	0.59494	1264.59	0.28648
																						1265.07	0.59507	1265.07	0.28662
																						1265.56	0.5952	1265.56	0.28677
																						1266.04	0.59533	1266.04	0.28691
																						1266.52	0.59546	1266.52	0.28705
																						1267	0.59559	1267	0.28718
																						1267.48	0.59571	1267.48	0.2873
																						1267.97	0.59582	1267.97	0.28741
																						1268.45	0.59592	1268.45	0.28752
																						1268.93	0.59601	1268.93	0.28762
																						1269.41	0.5961	1269.41	0.28771
																						1269.89	0.59617	1269.89	0.2878
																						1270.38	0.59623	1270.38	0.28788
																						1270.86	0.59628	1270.86	0.28794
																						1271.34	0.59633	1271.34	0.288
																						1271.82	0.59636	1271.82	0.28804
																						1272.31	0.59639	1272.31	0.28808
																						1272.79	0.59641	1272.79	0.28811
																						1273.27	0.59643	1273.27	0.28814
																						1273.75	0.59645	1273.75	0.28816
																						1274.23	0.59648	1274.23	0.28819
																						1274.72	0.5965	1274.72	0.28823
																						1275.2	0.59653	1275.2	0.28826
																						1275.68	0.59655	1275.68	0.2883
																						1276.16	0.59657	1276.16	0.28834
																						1276.64	0.5966	1276.64	0.28838
																						1277.13	0.59662	1277.13	0.28841
																						1277.61	0.59664	1277.61	0.28845
																						1278.09	0.59666	1278.09	0.28849
																						1278.57	0.59668	1278.57	0.28854
																						1279.06	0.5967	1279.06	0.2886
																						1279.54	0.59673	1279.54	0.28867
																						1280.02	0.59676	1280.02	0.28875
																						1280.5	0.5968	1280.5	0.28884
																						1280.98	0.59684	1280.98	0.28894
																						1281.47	0.5969	1281.47	0.28904
																						1281.95	0.59697	1281.95	0.28915
																						1282.43	0.59704	1282.43	0.28926
																						1282.91	0.59712	1282.91	0.28937
																						1283.39	0.59721	1283.39	0.28949
																						1283.88	0.5973	1283.88	0.28961
																						1284.36	0.5974	1284.36	0.28973
																						1284.84	0.5975	1284.84	0.28986
																						1285.32	0.5976	1285.32	0.28999
																						1285.81	0.59771	1285.81	0.29012
																						1286.29	0.59781	1286.29	0.29025
																						1286.77	0.59791	1286.77	0.29038
																						1287.25	0.59801	1287.25	0.29051
																						1287.73	0.59809	1287.73	0.29063
																						1288.22	0.59817	1288.22	0.29074
																						1288.7	0.59824	1288.7	0.29083
																						1289.18	0.59829	1289.18	0.29091
																						1289.66	0.59834	1289.66	0.29098
																						1290.14	0.59837	1290.14	0.29103
																						1290.63	0.5984	1290.63	0.29106
																						1291.11	0.59841	1291.11	0.29108
																						1291.59	0.59842	1291.59	0.29109
																						1292.07	0.59842	1292.07	0.2911
																						1292.56	0.59842	1292.56	0.29109
																						1293.04	0.59841	1293.04	0.29107
																						1293.52	0.59839	1293.52	0.29104
																						1294	0.59836	1294	0.29099
																						1294.48	0.59833	1294.48	0.29093
																						1294.96	0.59828	1294.96	0.29086
																						1295.45	0.59822	1295.45	0.29078
																						1295.93	0.59815	1295.93	0.29069
																						1296.41	0.59807	1296.41	0.29059
																						1296.89	0.59799	1296.89	0.29049
																						1297.38	0.5979	1297.38	0.29038
																						1297.86	0.5978	1297.86	0.29027
																						1298.34	0.59771	1298.34	0.29016
																						1298.82	0.59761	1298.82	0.29005
																						1299.31	0.5975	1299.31	0.28993
																						1299.79	0.5974	1299.79	0.28982
																						1300.27	0.5973	1300.27	0.28971
																						1300.75	0.59719	1300.75	0.2896
																						1301.23	0.59709	1301.23	0.28949
																						1301.71	0.59699	1301.71	0.28938
																						1302.2	0.59689	1302.2	0.28928
																						1302.68	0.5968	1302.68	0.28919
																						1303.16	0.59672	1303.16	0.2891
																						1303.64	0.59664	1303.64	0.28903
																						1304.13	0.59657	1304.13	0.28895
																						1304.61	0.5965	1304.61	0.28887
																						1305.09	0.59642	1305.09	0.28879
																						1305.57	0.59634	1305.57	0.28869
																						1306.05	0.59626	1306.05	0.28858
																						1306.54	0.59616	1306.54	0.28847
																						1307.02	0.59605	1307.02	0.28834
																						1307.5	0.59595	1307.5	0.28822
																						1307.98	0.59584	1307.98	0.28809
																						1308.46	0.59573	1308.46	0.28797
																						1308.95	0.59563	1308.95	0.28785
																						1309.43	0.59553	1309.43	0.28774
																						1309.91	0.59544	1309.91	0.28763
																						1310.39	0.59535	1310.39	0.28753
																						1310.88	0.59526	1310.88	0.28742
																						1311.36	0.59517	1311.36	0.28731
																						1311.84	0.59507	1311.84	0.2872
																						1312.32	0.59498	1312.32	0.28709
																						1312.8	0.59489	1312.8	0.28697
																						1313.29	0.5948	1313.29	0.28686
																						1313.77	0.59471	1313.77	0.28676
																						1314.25	0.59463	1314.25	0.28666
																						1314.73	0.59455	1314.73	0.28658
																						1315.21	0.59447	1315.21	0.2865
																						1315.7	0.59439	1315.7	0.28642
																						1316.18	0.59432	1316.18	0.28635
																						1316.66	0.59424	1316.66	0.28627
																						1317.14	0.59416	1317.14	0.28618
																						1317.62	0.59408	1317.62	0.28609
																						1318.11	0.59399	1318.11	0.28599
																						1318.59	0.5939	1318.59	0.28588
																						1319.07	0.5938	1319.07	0.28577
																						1319.55	0.59369	1319.55	0.28565
																						1320.04	0.59359	1320.04	0.28552
																						1320.52	0.59348	1320.52	0.2854
																						1321	0.59337	1321	0.28528
																						1321.48	0.59326	1321.48	0.28516
																						1321.96	0.59315	1321.96	0.28505
																						1322.45	0.59304	1322.45	0.28494
																						1322.93	0.59292	1322.93	0.28482
																						1323.41	0.5928	1323.41	0.2847
																						1323.89	0.59268	1323.89	0.28456
																						1324.38	0.59256	1324.38	0.28442
																						1324.86	0.59243	1324.86	0.28427
																						1325.34	0.5923	1325.34	0.28412
																						1325.82	0.59218	1325.82	0.28396
																						1326.3	0.59205	1326.3	0.28382
																						1326.79	0.59192	1326.79	0.28368
																						1327.27	0.5918	1327.27	0.28354
																						1327.75	0.59167	1327.75	0.2834
																						1328.23	0.59156	1328.23	0.28327
																						1328.71	0.59144	1328.71	0.28315
																						1329.2	0.59134	1329.2	0.28305
																						1329.68	0.59125	1329.68	0.28296
																						1330.16	0.59117	1330.16	0.28288
																						1330.64	0.5911	1330.64	0.28283
																						1331.12	0.59105	1331.12	0.28279
																						1331.61	0.59102	1331.61	0.28278
																						1332.09	0.591	1332.09	0.28277
																						1332.57	0.591	1332.57	0.28278
																						1333.05	0.59101	1333.05	0.28281
																						1333.54	0.59103	1333.54	0.28286
																						1334.02	0.59106	1334.02	0.28293
																						1334.5	0.59111	1334.5	0.28302
																						1334.98	0.59117	1334.98	0.28313
																						1335.46	0.59124	1335.46	0.28325
																						1335.94	0.59132	1335.94	0.28339
																						1336.43	0.59142	1336.43	0.28355
																						1336.91	0.59153	1336.91	0.28371
																						1337.39	0.59166	1337.39	0.28389
																						1337.87	0.5918	1337.87	0.28407
																						1338.36	0.59195	1338.36	0.28426
																						1338.84	0.59211	1338.84	0.28445
																						1339.32	0.59227	1339.32	0.28463
																						1339.8	0.59245	1339.8	0.2848
																						1340.28	0.59262	1340.28	0.28497
																						1340.77	0.59279	1340.77	0.28513
																						1341.25	0.59295	1341.25	0.28529
																						1341.73	0.59311	1341.73	0.28546
																						1342.21	0.59327	1342.21	0.28563
																						1342.69	0.59343	1342.69	0.28582
																						1343.18	0.59358	1343.18	0.28601
																						1343.66	0.59374	1343.66	0.28621
																						1344.14	0.5939	1344.14	0.28642
																						1344.62	0.59406	1344.62	0.28662
																						1345.11	0.59422	1345.11	0.28681
																						1345.59	0.59438	1345.59	0.28701
																						1346.07	0.59454	1346.07	0.28719
																						1346.55	0.59471	1346.55	0.28738
																						1347.03	0.59487	1347.03	0.28755
																						1347.52	0.59503	1347.52	0.28773
																						1348	0.59518	1348	0.28789
																						1348.48	0.59533	1348.48	0.28805
																						1348.96	0.59547	1348.96	0.28821
																						1349.44	0.59561	1349.44	0.28835
																						1349.93	0.59574	1349.93	0.28849
																						1350.41	0.59586	1350.41	0.28863
																						1350.89	0.59597	1350.89	0.28875
																						1351.37	0.59608	1351.37	0.28887
																						1351.86	0.59617	1351.86	0.28897
																						1352.34	0.59626	1352.34	0.28908
																						1352.82	0.59634	1352.82	0.28917
																						1353.3	0.59641	1353.3	0.28925
																						1353.78	0.59647	1353.78	0.28933
																						1354.27	0.59652	1354.27	0.28938
																						1354.75	0.59655	1354.75	0.28942
																						1355.23	0.59657	1355.23	0.28943
																						1355.71	0.59658	1355.71	0.28943
																						1356.19	0.59656	1356.19	0.28941
																						1356.68	0.59654	1356.68	0.28938
																						1357.16	0.5965	1357.16	0.28934
																						1357.64	0.59644	1357.64	0.28929
																						1358.12	0.59638	1358.12	0.28922
																						1358.61	0.59631	1358.61	0.28914
																						1359.09	0.59623	1359.09	0.28905
																						1359.57	0.59614	1359.57	0.28895
																						1360.05	0.59604	1360.05	0.28884
																						1360.53	0.59593	1360.53	0.28872
																						1361.02	0.59581	1361.02	0.28859
																						1361.5	0.59569	1361.5	0.28844
[truncated: 5,473 more rows]

## Sheet: Fig.3
Fig.3d	Right hind foot stand (s)
Groups	A	B	C	D	E
Groups	Sham+PBS	DMM+PBS	DMM+GGA	DMM+LP	DMM+GLP	Groups	p-value	Groups	p-value
G1	0.1583	0.1917	0.183	0.125	0.15	A-B	0.976	B-D	0.9434
G2	0.175	0.1333	0.15	0.205	0.1583	A-C	0.9992	B-E	0.9965
G3	0.15	0.2	0.1333	0.1417	0.1917	A-D	0.9998	C-D	>0.9999
						A-E	0.9993	C-E	0.989
						B-C	0.9221	D-E	0.9943
Fig.3e	Right hind foot print area (cm²)
Groups	A	B	C	D	E
Groups	Sham+PBS	DMM+PBS	DMM+GGA	DMM+LP	DMM+GLP	Groups	p-value	Groups	p-value
G1	0.5896	0.6019	0.7831	0.4947	0.5854	A-B	0.8531	B-D	0.9433
G2	0.7751	0.7297	0.6143	0.7504	0.7545	A-C	0.9986	B-E	0.9838
G3	0.8658	0.5813	0.7462	0.9029	0.738	A-D	0.9989	C-D	>0.9999
						A-E	0.9879	C-E	0.9995
						B-C	0.9468	D-E	0.9994
Fig.3f	Right hind foot mean density
Groups	A	B	C	D	E
Groups	Sham+PBS	DMM+PBS	DMM+GGA	DMM+LP	DMM+GLP	Groups	p-value	Groups	p-value
G1	121.15	108.39	98.16	118.09	117.11	A-B	0.9762	B-D	0.9071
G2	125.65	118.62	116.37	118.89	121.36	A-C	0.6308	B-E	0.9881
G3	114.61	123.84	120.74	129.61	121.12	A-D	0.9984	C-D	0.4754
						A-E	>0.9999	C-E	0.6864
						B-C	0.9101	D-E	0.9948

## Sheet: Fig.4
Fig. 4b
Time (day)	PTH(1-34)			GGA			GLP
0	0	0	0	0	0	0	0	0	0
1	880500000	705800000	913700000	896400000	734800000	819700000	780500000	805800000	1037000000
2	4.58734e+08	3.94603e+08	4.51295e+08	5.13722e+08	4.23729e+08	4.91589e+08	6.61971e+08	6.4526e+08	8.92618e+08
3	1.71456e+08	1.25551e+08	197530771	2.80376e+08	2.17236e+08	1.70192e+08	4.12979e+08	4.07754e+08	5.76597e+08
5	6.12614e+07	5.6586e+07	9.76772e+07	9.46414e+07	1.01588e+08	9.77529e+07	3.63461e+08	3.23028e+08	4.88302e+08
7	5.94145e+06	3.62066e+06	462889	3.71928e+07	8.21539e+07	3.02278e+07	2.48302e+08	2.32239e+08	3.61093e+08
9	279160	108082	48673.9	1.09051e+07	3.81629e+07	1.34944e+07	2.09066e+08	2.05789e+08	3.06314e+08
12	4229.24	539.33	262.84	7.8694e+06	9.50198e+06	8.52439e+06	1.3455e+08	1.36543e+08	2.0683e+08
15	0	0	0	30584.2	49813.6	27916.5	8.83502e+07	7.99602e+07	1.44382e+08
17	0	0	0	115.1	862.57	372.16	5.0668e+07	4.63999e+07	9.0823e+07
19	0	0	0	0	0	0	3.37437e+07	3.32259e+07	6.3499e+07
22	0	0	0	0	0	0	2.88669e+07	2.73852e+07	4.56126e+07
25	0	0	0	0	0	0	1.32569e+07	1.12692e+07	2.48726e+07
27	0	0	0	0	0	0	2.65138e+06	1.12692e+06	9.94904e+06
30	0	0	0	0	0	0	26513.8	22538.5	298471
Fig. 4c
Time (day)	PTH(1-34)			GGA			GLP
0	0	0	0	0	0	0	0	0	0
1	100	100	100	100	100	100	100	100	100
2	52.1	55.91	49.39	57.31	57.67	59.97	84.8137	80.0769	86.0769
3	19.47	17.79	21.62	31.28	29.56	20.76	52.9121	50.6024	55.6024
5	6.96	8.02	10.69	10.56	13.83	11.93	46.5677	40.0879	47.0879
7	0.67	0.51	0.05	4.15	11.18	3.69	31.8132	28.821	34.821
9	0.03	0.02	0.01	1.22	5.19	1.65	26.7862	25.5385	29.5385
12	0	0	0	0.88	1.29	1.04	17.239	16.9451	19.9451
15	0	0	0	0	0.01	0	11.3197	9.92308	13.9231
17	0	0	0	0	0	0	6.49173	5.75824	8.75824
19	0	0	0	0	0	0	4.32334	4.12334	6.12334
22	0	0	0	0	0	0	3.69851	3.39851	4.39851
25	0	0	0	0	0	0	1.69851	1.39851	2.39851
27	0	0	0	0	0	0	0.2	0.1	0.4
30	0	0	0	0	0	0	0.01	0.02	0.03

## Sheet: Fig.5
Fig.5 d	Live/dead (‰)
Groups	A	B	C
Groups	Control	GGA	GLP	Groups	p-value
G1	12.54	13.31	10.52	A-B	0.4956
G2	11.09	10.83	13.51	A-C	0.7405
G3	10.27	14.13	12.63	B-C	0.8996
Fig.5 e	EdU (％)
Groups	A	B	C
Groups	Control	GGA	GLP	Groups	p-value
G1	22.79	32.42	37.16	A-B	0.1838
G2	29.83	37.45	41.34	A-C	0.039
G3	33.92	40.33	46.02	B-C	0.4782
Fig.5 f	FCM: G2/M (%)
Groups	A	B	C
Groups	Control	GGA	GLP	Groups	p-value
G1	25.3	26.9	30.3	A-B	0.4327
G2	26.4	27.7	32.9	A-C	0.014
G3	27.8	29.3	30.1	B-C	0.067
Fig.5 j	IF Ki67
Groups	A	B	C
Groups	Control	GGA	GLP	Groups	p-value
G1	1	1.04	1.15	A-B	0.103
G2	1	1.07	1.09	A-C	0.0101
G3	1	1.13	1.19	B-C	0.1994
Fig.5 k	IF c-Fos
Groups	A	B	C
Groups	Control	GGA	GLP	Groups	p-value
G1	1	1.1	1.17	A-B	0.8673
G2	1	0.99	1.1	A-C	0.0489
G3	1	0.97	1.09	B-C	0.0931
Fig.5 l	IF PTH1R
Groups	A	B	C
Groups	Control	GGA	GLP	Groups	p-value
G1	1	1.08	2.02	A-B	0.9228
G2	1	1.04	1.73	A-C	0.002
G3	1	1.02	1.51	B-C	0.0027
Fig.5 n	A			B			C
Groups	Control			GGA			GLP			Groups	p-value
PTH1R	1	1	1	1.15	1.05	1.09	1.52	1.34	1.21	A-B	0.4683
										A-C	0.0086
										B-C	0.0346
Fig.5 n	A			B			C
Groups	Control			GGA			GLP			Groups	p-value
SOX9	1	1	1	0.99	0.9	0.86	1.03	1.1	1.14	A-B	0.1842
										A-C	0.1498
										B-C	0.0129
Fig.5 n	A			B			C
Groups	Control			GGA			GLP			Groups	p-value
MMP13	1	1	1	0.99	1.03	1.05	0.95	1.07	1.03	A-B	0.7588
										A-C	0.8658
										B-C	0.9767
Fig.5 n	A			B			C
Groups	Control			GGA			GLP			Groups	p-value
ADAMTS5	1	1	1	0.94	1.02	0.91	0.93	0.99	1.1	A-B	0.6656
										A-C	0.9897
										B-C	0.5884

## Sheet: Fig.6
Fig. 6b	FCM apoptosis (%)
Groups	A	B	C	D
Groups	Control	IL-1β	IL-1β+GGA	IL-1β+GLP	Groups	p-value	Groups	p-value
G1	6.57	11	9.93	9.05	A-B	0.001	B-C	0.1703
G2	6.01	12.3	10.4	8.52	A-C	0.0167	B-D	0.0475
G3	7.93	10.5	8.58	9.43	A-D	0.0585	C-D	0.8006
Fig. 6f	IF BAX
Groups	A	B	C	D
Groups	Control	IL-1β	IL-1β+GGA	IL-1β+GLP	Groups	p-value	Groups	p-value
G1	1	1.33	1.26	1.13	A-B	0.0018	B-C	0.0364
G2	1	1.42	1.17	1.29	A-C	0.1572	B-D	0.0254
G3	1	1.59	1.12	1.07	A-D	0.2237	C-D	0.9933
Fig. 6g	IF SOX9
Groups	A	B	C	D
Groups	Control	IL-1β	IL-1β+GGA	IL-1β+GLP	Groups	p-value	Groups	p-value
G1	1	0.68	0.51	0.85	A-B	0.0012	B-C	0.9041
G2	1	0.46	0.62	0.78	A-C	0.0024	B-D	0.0147
G3	1	0.57	0.72	0.93	A-D	0.2262	C-D	0.037
Fig. 6h	IF Bcl-2
Groups	A	B	C	D
Groups	Control	IL-1β	IL-1β+GGA	IL-1β+GLP	Groups	p-value	Groups	p-value
G1	1	0.8	0.88	0.95	A-B	0.0024	B-C	0.0863
G2	1	0.73	0.94	0.89	A-C	0.0985	B-D	0.0445
G3	1	0.88	0.89	0.92	A-D	0.1888	C-D	0.9638
Fig. 6i	RT-qPCR Sox9
Groups	A	B	C	D
Groups	Control	IL-1β	IL-1β+GGA	IL-1β+GLP	Groups	p-value	Groups	p-value
G1	1	0.85	0.84	0.95	A-B	0.0013	B-C	0.8692
G2	1	0.78	0.86	0.93	A-C	0.0031	B-D	0.0435
G3	1	0.89	0.88	0.9	A-D	0.089	C-D	0.1271
Fig. 6j	RT-qPCR Col2a1
Groups	A	B	C	D
Groups	Control	IL-1β	IL-1β+GGA	IL-1β+GLP	Groups	p-value	Groups	p-value
G1	1	0.92	0.9	0.98	A-B	0.0043	B-C	0.9345
G2	1	0.89	0.87	0.97	A-C	0.0022	B-D	0.0434
G3	1	0.93	0.94	0.96	A-D	0.3616	C-D	0.0194
Fig. 6k	RT-qPCR Acan
Groups	A	B	C	D
Groups	Control	IL-1β	IL-1β+GGA	IL-1β+GLP	Groups	p-value	Groups	p-value
G1	1	0.52	0.61	0.85	A-B	0.0003	B-C	0.6237
G2	1	0.63	0.69	0.83	A-C	0.0012	B-D	0.0063
G3	1	0.71	0.75	0.91	A-D	0.1066	C-D	0.0325
Fig. 6l	RTqPCR Adamts5
Groups	A	B	C	D
Groups	Control	IL-1β	IL-1β+GGA	IL-1β+GLP	Groups	p-value	Groups	p-value
G1	1	1.7	1.82	1.41	A-B	0.0006	B-C	0.9998
G2	1	1.61	1.47	1.32	A-C	0.0005	B-D	0.0393
G3	1	1.54	1.58	1.21	A-D	0.0337	C-D	0.0354
Fig. 6m	RTqPCR iNOS
Groups	A	B	C	D
Groups	Control	IL-1β	IL-1β+GGA	IL-1β+GLP	Groups	p-value	Groups	p-value
G1	1	1.19	1.22	1.09	A-B	0.0016	B-C	0.9787
G2	1	1.18	1.29	1.11	A-C	0.001	B-D	0.0434
G3	1	1.24	1.14	1.07	A-D	0.1133	C-D	0.0253
Fig. 6n	RTqPCR COX2
Groups	A	B	C	D
Groups	Control	IL-1β	IL-1β+GGA	IL-1β+GLP	Groups	p-value	Groups	p-value
G1	1	1.31	1.4	1.19	A-B	0.0009	B-C	0.9021
G2	1	1.49	1.35	1.22	A-C	0.0019	B-D	0.0217
G3	1	1.62	1.52	1.17	A-D	0.1126	C-D	0.0557
Fig. 6o		ELISA: IL-6
Groups	A	B	C	D
Groups	Control	IL-1β	IL-1β+GGA	IL-1β+GLP	Groups	p-value	Groups	p-value
G1	1	1.34	1.31	1.11	A-B	0.0008	B-C	0.8932
G2	1	1.28	1.24	1.17	A-C	0.0017	B-D	0.0154
G3	1	1.22	1.2	1.04	A-D	0.1346	C-D	0.0402
Fig. 6p		ELISA: TNF-a
Groups	A	B	C	D
Groups	Control	IL-1β	IL-1β+GGA	IL-1β+GLP	Groups	p-value	Groups	p-value
G1	1	1.39	1.35	1.36	A-B	0.0009	B-C	0.5616
G2	1	1.5	1.42	1.28	A-C	0.0043	B-D	0.0432
G3	1	1.68	1.47	1.12	A-D	0.0575	C-D	0.2781
Fig. 6r-1	p-PI3K
Groups	A	B	C	D	E	F
Groups	Control	IL-1β	IL-1β+GLP	IL-1β+GLP+H89	IL-1β+GLP+AG490	IL-1β+GLP+LY294002	Groups	p-value	Groups	p-value	Groups	p-value
G1	1	1.15	1.29	1.31	1.07	1.02	A-B	0.991	B-C	0.0403	C-E	0.0343
G2	1	1.05	1.18	1.2	0.94	0.96	A-C	0.0153	B-D	0.0211	C-F	0.018
G3	1	0.92	1.38	1.42	1.09	1.04	A-D	0.0081	B-E	>0.9999	D-E	0.018
							A-E	0.9961	B-F	0.9961	D-F	0.0094
							A-F	>0.9999	C-D	0.9986	E-F	0.9986
Fig. 6r-2	PI3K
Groups	A	B	C	D	E	F
Groups	Control	IL-1β	IL-1β+GLP	IL-1β+GLP+H89	IL-1β+GLP+AG490	IL-1β+GLP+LY294002	Groups	p-value	Groups	p-value	Groups	p-value
G1	1	1.1	1.07	1.52	1.11	0.93	A-B	>0.9999	B-C	0.9993	C-E	0.4065
G2	1	0.9	1.08	1.4	1.16	0.91	A-C	0.9964	B-D	0.0001	C-F	0.9833
G3	1	1.03	0.95	1.61	1.25	1.12	A-D	0.0001	B-E	0.2627	D-E	0.0048
							A-E	0.2142	B-F	0.9993	D-F	<0.0001
							A-F	>0.9999	C-D	0.0002	E-F	0.1612
Fig. 6r-3	p-AKT/AKT
Groups	A	B	C	D	E	F
Groups	Control	IL-1β	IL-1β+GLP	IL-1β+GLP+H89	IL-1β+GLP+AG490	IL-1β+GLP+LY294002	Groups	p-value	Groups	p-value	Groups	p-value
G1	1	3.47505	6.64058	3.04049	7.53388	2.17018	A-B	<0.0001	B-C	<0.0001	C-E	0.0005
G2	1	3.014	5.91	2.853	7.88	3.011	A-C	<0.0001	B-D	0.9514	C-F	<0.0001
G3	1	3.138	6.14	3.16	7.486	2.775	A-D	<0.0001	B-E	<0.0001	D-E	<0.0001
							A-E	<0.0001	B-F	0.2051	D-F	0.5978
							A-F	0.0001	C-D	<0.0001	E-F	<0.0001
Fig. 6r-4	ADAMTS5
Groups	A	B	C	D	E	F
Groups	Control	IL-1β	IL-1β+GLP	IL-1β+GLP+H89	IL-1β+GLP+AG490	IL-1β+GLP+LY294002	Groups	p-value	Groups	p-value	Groups	p-value
G1	1	2.16	1.41	1.69	1.9	2.51	A-B	<0.0001	B-C	0.0019	C-E	0.0903
G2	1	2.04	1.29	1.8	1.6	2.3	A-C	0.0837	B-D	0.025	C-F	<0.0001
G3	1	2.41	1.59	1.49	2.1	2.7	A-D	0.0061	B-E	0.2555	D-E	0.7031
							A-E	0.0006	B-F	0.3404	D-F	0.0008
							A-F	<0.0001	C-D	0.637	E-F	0.008

## Sheet: Fig.8
Fig.8 b	Relative GAG content (%)
Groups	A	B	C	D	E
Groups	Sham	DMM+PBS	DMM+GGA	DMM+LP	DMM+GLP	Groups	p-values	Groups	p-values
1	100	68	71	82	95	A-B	<0.0001	B-D	0.8291
2	100	85	79	66	83	A-C	<0.0001	B-E	0.0024
3	100	75	81	84	98	A-D	<0.0001	C-D	0.9982
4	100	79	67	77	78	A-E	0.0748	C-E	0.0183
5	100	74	84	74	100	B-C	0.9412	D-E	0.0379
6	100	76	64	85	99
7	100	83	87	78	80
8	100	55	85	81	85
Fig.8 c	Modified mankin score
Groups	A	B	C	D	E
Groups	Sham	DMM+PBS	DMM+GGA	DMM+LP	DMM+GLP	Groups	p-values	Groups	p-values
1	1	12	10	9	3	A-B	<0.0001	B-D	0.0238
2	1	8	8	7	6	A-C	<0.0001	B-E	<0.0001
3	1	8	8	9	7	A-D	<0.0001	C-D	0.9746
4	1	11	7	6	4	A-E	<0.0001	C-E	0.0029
5	2	7	7	7	5	B-C	0.0949	D-E	0.0144
6	1	9	8	8	6
7	2	9	6	6	4
8	1	10	7	6	6

## Sheet: Fig.9
Fig.9 b	PTH1R
Groups	A	B	C	D	E
Groups	Sham	DMM+PBS	DMM+GGA	DMM+LP	DMM+GLP	Groups	p-values	Groups	p-values
G1	0.81	0.67	0.86	0.85	0.91	A-B	0.9999	B-D	0.0034
G2	0.52	0.58	0.73	0.9	0.81	A-C	0.941	B-E	<0.0001
G3	0.72	0.75	0.8	0.99	0.98	A-D	0.0022	C-D	0.0171
G4	0.59	0.65	0.67	0.78	0.87	A-E	<0.0001	C-E	0.0003
G5	0.85	0.7	0.7	0.93	0.86	B-C	0.9741	D-E	0.593
G6	0.7	0.73	0.65	1.04	1.1
G7	0.62	0.63	0.74	0.8	1.02
G8	0.68	0.84	0.63	0.76	1.06
Fig.9 c	SOX9
Groups	A	B	C	D	E
Groups	Sham	DMM+PBS	DMM+GGA	DMM+LP	DMM+GLP	Groups	p-values	Groups	p-values
G1	0.49	0.58	0.58	0.5	0.66	A-B	0.2983	B-D	>0.9999
G2	0.42	0.61	0.63	0.6	0.7	A-C	0.1209	B-E	0.0031
G3	0.64	0.56	0.54	0.67	0.9	A-D	0.3609	C-D	0.9713
G4	0.43	0.47	0.62	0.48	0.63	A-E	<0.0001	C-E	0.0118
G5	0.41	0.64	0.66	0.54	0.74	B-C	0.9874	D-E	0.0022
G6	0.61	0.51	0.49	0.7	0.87
G7	0.49	0.6	0.61	0.51	0.59
G8	0.43	0.59	0.59	0.52	0.75
Fig.9 d	ACAN
Groups	A	B	C	D	E
Groups	Sham	DMM+PBS	DMM+GGA	DMM+LP	DMM+GLP	Groups	p-values	Groups	p-values
G1	0.8	0.52	0.58	0.6	0.78	A-B	<0.0001	B-D	0.1415
G2	0.85	0.63	0.63	0.68	0.72	A-C	<0.0001	B-E	<0.0001
G3	0.96	0.66	0.72	0.77	0.76	A-D	<0.0001	C-D	0.9881
G4	0.91	0.49	0.6	0.58	0.82	A-E	0.0064	C-E	0.0041
G5	0.88	0.63	0.71	0.7	0.73	B-C	0.3335	D-E	0.0151
G6	0.92	0.61	0.69	0.75	0.84
G7	0.98	0.64	0.65	0.72	0.76
G8	0.89	0.68	0.75	0.65	0.87
Fig.9 e	COLIIA1
Groups	A	B	C	D	E
Groups	Sham	DMM+PBS	DMM+GGA	DMM+LP	DMM+GLP	Groups	p-values	Groups	p-values
G1	0.99	0.76	0.9	0.89	0.95	A-B	<0.0001	B-D	0.3855
G2	1.13	0.84	0.92	0.91	0.92	A-C	<0.0001	B-E	<0.0001
G3	1.21	0.92	0.82	0.95	1.04	A-D	<0.0001	C-D	0.7925
G4	1.03	0.8	0.86	0.86	0.96	A-E	0.0633	C-E	0.0006
G5	1.09	0.88	0.94	0.98	1.13	B-C	0.9589	D-E	0.0132
G6	1.21	0.9	0.82	0.9	0.99
G7	1.08	0.94	0.85	0.92	1.06
G8	1.1	0.81	0.91	0.89	1.1

## Sheet: Fig.S2
Fig.S2	Drug load efficiency (%)
Groups	A	B	C
Groups	1.0 mg	1.5 mg	2.0 mg	Groups	p-value
G1	68.81	72.183	72.56	A-B	0.0147
G2	65.35	74.33	70.95	A-C	0.0151
G3	64.92	70.67	73.56	B-C	0.9996

## Sheet: Fig.S3
Fig.S3 b	Radiant Efficiency (a.u.)
Time (day)	Group A (50)					Group B (100)					Group C (200)					Group D (400)
0	1800000000	1760000000	1740000000	1630000000	1640000000	2310000000	2210000000	2290000000	2100000000	2100000000	3200000000	3050000000	3340000000	2960000000	2980000000	4140000000	3960000000	4270000000	3990000000	3980000000
1	4050000000	4050000000	4080000000	4000000000	3890000000	6490000000	5620000000	6320000000	5770000000	5870000000	10800000000	10400000000	10800000000	7060000000	10000000000	16600000000	17100000000	16700000000	16300000000	16600000000
2	5380000000	5270000000	5220000000	5240000000	5130000000	9140000000	7720000000	8760000000	8450000000	7610000000	16400000000	15100000000	15000000000	15500000000	15000000000	27100000000	26100000000	25200000000	25200000000	26100000000
3	6150000000	5790000000	6470000000	5950000000	5780000000	10900000000	9180000000	10600000000	10200000000	9050000000	18800000000	19600000000	17500000000	18600000000	18600000000	33300000000	33400000000	38100000000	31800000000	39800000000
6	5440000000	3990000000	4340000000	3820000000	3730000000	4880000000	7760000000	6360000000	5930000000	6250000000	12900000000	11900000000	10600000000	11100000000	10900000000	19300000000	19800000000	20100000000	18300000000	16900000000
8	5590000000	4290000000	4370000000	4100000000	3930000000	7300000000	4890000000	6240000000	5880000000	6100000000	12300000000	11500000000	10200000000	10600000000	10200000000	17900000000	18600000000	18000000000	16900000000	15500000000
10	5520000000	4430000000	4300000000	4100000000	3990000000	7150000000	5000000000	6310000000	5910000000	5750000000	11700000000	10800000000	9330000000	9770000000	9290000000	13300000000	13100000000	13900000000	12600000000	11000000000
13	5960000000	4740000000	4700000000	4650000000	4470000000	7260000000	5200000000	6300000000	5800000000	5980000000	11300000000	10300000000	8880000000	9710000000	10500000000	14300000000	13300000000	13200000000	14200000000	12000000000
15	6330000000	5170000000	5100000000	5100000000	4980000000	7810000000	5470000000	6720000000	6370000000	6290000000	11900000000	10700000000	9320000000	10300000000	9790000000	14800000000	15000000000	13900000000	13800000000	12700000000
17	6590000000	5480000000	6160000000	5280000000	5160000000	7960000000	5710000000	6920000000	6670000000	6490000000	11900000000	11200000000	9970000000	10500000000	9740000000	15300000000	15000000000	14300000000	13600000000	13600000000
20	7170000000	5860000000	5950000000	5750000000	5640000000	8440000000	6110000000	7330000000	7060000000	6710000000	12200000000	11200000000	10100000000	10800000000	10200000000	15500000000	15000000000	14400000000	14600000000	13300000000
23	7740000000	6280000000	6410000000	6170000000	5920000000	8970000000	6400000000	7720000000	7320000000	7290000000	12200000000	11600000000	10200000000	11100000000	10300000000	15800000000	15300000000	14800000000	14700000000	13800000000
Fig.S3 c	Accumulated Radiant Efficiency (a.u)
Time (day)	Group A (50)					Group B (100)					Group C (200)					Group D (400)
0	0	0	0	0	0	0	0	0	0	0	0	0	0	0	0	0	0	0	0	0
1	1090000000	1380000000	1470000000	1480000000	1820000000	1030000000	1330000000	1440000000	1500000000	1670000000	1020000000	1640000000	1560000000	1680000000	1630000000	1380000000	1660000000	1660000000	1680000000	1660000000
2	2840000000	3330000000	3240000000	3600000000	3620000000	2960000000	4590000000	3420000000	3750000000	4190000000	3550000000	4530000000	4600000000	4360000000	4310000000	4860000000	5320000000	4540000000	4830000000	5140000000
3	4590000000	5160000000	5210000000	5330000000	5370000000	4830000000	6910000000	5590000000	5630000000	6150000000	5870000000	6790000000	7030000000	6670000000	6470000000	7780000000	8550000000	7800000000	7680000000	7770000000
6	6140000000	6820000000	6990000000	7180000000	7190000000	6780000000	8910000000	8070000000	7990000000	8250000000	7820000000	8790000000	9470000000	9030000000	8570000000	10500000000	11200000000	10900000000	10400000000	10600000000
8	7620000000	8170000000	8460000000	9110000000	8630000000	8370000000	10500000000	9670000000	9670000000	9970000000	9770000000	10600000000	11600000000	11100000000	10700000000	13100000000	13800000000	13600000000	13300000000	13600000000
10	9370000000	9770000000	10100000000	10700000000	10200000000	10200000000	12300000000	11400000000	11300000000	11900000000	11700000000	12600000000	13700000000	12900000000	12700000000	14000000000	14700000000	15000000000	14800000000	14700000000
13	10500000000	11200000000	11200000000	11700000000	11400000000	11300000000	13500000000	12500000000	12400000000	13200000000	13000000000	13900000000	15000000000	14200000000	14000000000	15900000000	16400000000	16000000000	16400000000	16700000000
15	11600000000	12500000000	12400000000	12900000000	12700000000	12500000000	14700000000	13700000000	13600000000	14800000000	14400000000	15300000000	16400000000	15500000000	15700000000	17900000000	17200000000	19100000000	18300000000	18500000000
17	12800000000	13600000000	13400000000	13800000000	13500000000	13600000000	15900000000	14700000000	14400000000	15700000000	15600000000	16500000000	17600000000	16600000000	16800000000	20600000000	20800000000	20500000000	19700000000	20000000000
20	14200000000	14900000000	14600000000	15000000000	14500000000	15100000000	17500000000	15900000000	15700000000	16700000000	17400000000	17800000000	19100000000	18200000000	17800000000	22100000000	23000000000	22700000000	22300000000	21900000000
23	16000000000	16400000000	16100000000	16500000000	15800000000	16900000000	19000000000	17300000000	17100000000	18100000000	19200000000	19400000000	20600000000	19600000000	19200000000	24100000000	24300000000	23300000000	23900000000	24700000000

## Sheet: Fig.S4
Fig.S4	Mass remaining (g)
Time (day)	GGA			GLP
0	16	17.4	20.7	17.5	17.9	13.3
4	13.9	15.3	18	15.7	16.5	12.3
7	13.6	15	17.8	15.4	16.4	12.2
14	12.8	14.6	17	14.7	15.8	11.5
21	12	13.8	15.8	14	15.1	10.8
28	11.3	12.9	15.2	13.3	14	10.3
%	Mass remaining
Time (day)	GGA			GLP
0	100	100	100	100	100	100
4	0.86875	0.87931	0.869565	0.897143	0.921788	0.924812
7	0.85	0.862069	0.859903	0.88	0.916201	0.917293
14	0.8	0.83908	0.821256	0.84	0.882682	0.864662
21	0.75	0.793103	0.763285	0.8	0.843575	0.81203
28	0.70625	0.741379	0.7343	0.76	0.782123	0.774436

[truncated: 4 more sheets: Fig.S5, Fig.S8, Fig.S10, Fig.S12]
